# Supplementary material for: Evaluation of heat stress effects on cellular and transcriptional adaptation of bovine granulosa cells
Source: J Anim Sci Biotechnol. 2020 Feb 18;11:25. doi: 10.1186/s40104-019-0408-8 (PMC7027041; doi:10.1186/s40104-019-0408-8)
Supplement: Supplementary file 1 — Additional file 1: List of significant differentially expressed genes (DEGs) along all treatments. [file 40104_2019_408_MOESM1_ESM.xls]

## Sheet: Control vs 39 oC
Gene Names	Gene Names	Gene Ensemble IDs	Fold change	P-value	38℃-1	38℃-2	38℃-3	39℃-1	39℃-2	39℃-3	Expression status
ATG4D	Autophagy related 4D cysteine peptidase(ATG4D)	ENSBTAG00000010727	1.70454	7.62359e-06	211.308	213.924	212.556	222.529	223.646	234.209	Up Regulated
BAG4	BCL2 associated athanogene 4(BAG4)	ENSBTAG00000013143	1.97062	4.35333e-06	104.433	102.611	106.505	114.735	112.34	117.174	Up Regulated
BAX	BCL2 associated X, apoptosis regulator(BAX)	ENSBTAG00000013340	1.21582	3.60427e-06	8.88192	8.38547	8.13504	13.5776	14.2227	14.117	Up Regulated
BCAP31	B-cell receptor-associated protein 31(BCAP31)	ENSBTAG00000020547	1.32465	4.60427e-06	104.767	107.566	107.953	126.487	126.031	124.054	Up Regulated
BCL2L1	BCL2 like 1(BCL2L1)	ENSBTAG00000006526	1.7023	5.63215e-06	54.1226	54.851	56.5786	95.649	95.3263	96.2679	Up Regulated
BCL2L12	BCL2 like 12(BCL2L12)	ENSBTAG00000006638	1.91607	5.66877e-06	150.636	147.358	156.915	60.2387	64.791	64.7671	Up Regulated
BMP6	Bone morphogenetic protein 6(BMP6)	ENSBTAG00000019234	2.16643	5.97345e-06	113.294	118.98	122.788	133.487	140.33	141.599	Up Regulated
CASP3	Caspase 3, apoptosis-related cysteine peptidase(CASP3)	ENSBTAG00000015874	1.49054	2.34215e-06	23.5864	19.7681	19.9215	35.7887	37.6898	36.5118	Up Regulated
CASP6	Caspase 6(CASP6)	ENSBTAG00000012537	1.39071	8.03357e-06	13.3277	13.5297	14.1101	20.0375	21.0537	22.8945	Up Regulated
CAT	Catalase(CAT)	ENSBTAG00000020980	0.0396974	2.62215e-06	39.609	40.1686	41.4354	25.3792	25.9149	27.1404	Down Regulated
CCND2	Cyclin D2(CCND2)	ENSBTAG00000016649	0.908035	2.62215e-06	36.2294	36.2639	35.2958	53.0565	55.8858	53.6446	Up Regulated
CDK2	Cyclin dependent kinase 2(CDK2)	ENSBTAG00000004021	1.89405	3.08867e-06	241.562	240.262	243.46	262.979	261.684	264.064	Up Regulated
CYP11A1	Cytochrome P450, family 11, subfamily A, polypeptide 1(CYP11A1)	ENSBTAG00000006934	1.45128	2.72215e-06	71.2624	73.6386	71.3542	98.9838	96.8792	93.5513	Up Regulated
EDEM2	ER degradation enhancing alpha-mannosidase like protein 2(EDEM2)	ENSBTAG00000003815	1.13525	2.72219e-06	17.767	21.4005	20.7495	38.9173	30.6377	36.5463	Up Regulated
FOXO3	Forkhead box O3(FOXO3)	ENSBTAG00000011234	1.78827	2.76515e-06	101.071	100.636	101.127	120.179	121.354	121.777	Up Regulated
GSR	Glutathione-disulfide reductase(GSR)	ENSBTAG00000007115	26.342	3.15345e-06	21.3813	22.8728	22.7859	322.685	323.61	232.063	Up Regulated
GSTA3	Glutathione S-transferase, alpha 3(GSTA3)	ENSBTAG00000032642	1.07941	3.45215e-06	225.285	227.868	227.279	256.26	260.266	254.832	Up Regulated
HMOX1	Heme oxygenase 1(HMOX1)	ENSBTAG00000015582	1.86838	4.43427e-06	11.0931	10.3451	11.3912	16.3315	19.898	19.9391	Up Regulated
HSD17B8	Hydroxysteroid 17-beta dehydrogenase 8(HSD17B8)	ENSBTAG00000020927	1.96377	4.68004e-06	6.41508	8.52352	9.71248	15.381	18.4753	16.9994	Up Regulated
HSP90AA1	Heat shock protein 90 alpha family class A member 1(HSP90AA1)	ENSBTAG00000006270	1.01061	2.62215e-06	536.86	530.47	526.086	558.852	547.128	547.445	Up Regulated
HSP90AB1	Heat shock protein 90 alpha family class B member 1(HSP90AB1)	ENSBTAG00000000778	1.00131	2.62215e-06	486.834	494.193	452.213	565.07	540.913	540.987	Up Regulated
HSP90B1	Heat shock protein 90 beta family member 1(HSP90B1)	ENSBTAG00000003362	1.0164	2.72215e-06	457.476	458.197	458.722	578.71	579.024	581.17	Up Regulated
HSPA13	Heat shock protein family A (Hsp70) member 13(HSPA13)	ENSBTAG00000012908	1.67701	2.72219e-06	13.8573	14.854	14.2521	44.0013	46.4667	47.4752	Up Regulated
HSPA14	Heat shock protein family A (Hsp70) member 14(HSPA14)	ENSBTAG00000016451	0.992005	2.76515e-06	31.8649	32.3416	32.3157	40.7342	43.5906	42.2507	Down Regulated
HSPA4	Heat shock protein family A (Hsp70) member 4(HSPA4)	ENSBTAG00000015683	1.00734	3.15345e-06	46.6394	47.2899	46.2258	67.5435	65.7679	67.6455	Up Regulated
HSPA8	Heat shock protein family A (Hsp70) member 8(HSPA8)	ENSBTAG00000013162	0.990627	5.60427e-07	1175.05	1185.75	1178.95	996.96	982.097	946.946	Down Regulated
HSPD1	Heat shock protein family D (Hsp60) member 1(HSPD1)	ENSBTAG00000012586	1.06837	3.60427e-07	110.469	111.587	106.798	131.003	128.946	130.965	Up Regulated
HSPH1	Heat shock protein family H (Hsp110) member 1(HSPH1)	ENSBTAG00000005012	0.961532	5.80427e-07	55.9343	48.9106	54.583	31.0027	35.9462	27.9653	Down Regulated
INHA	Inhibin alpha subunit(INHA)	ENSBTAG00000009972	1.97422	4.70933e-06	44.2683	52.5401	47.4865	64.4283	67.548	63.0707	Up Regulated
INHBA	Inhibin beta A subunit(INHBA)	ENSBTAG00000002912	1.96	5.88674e-06	310.788	310.438	311.199	344.392	343.262	345.758	Up Regulated
INHBB	Inhibin beta B subunit(INHBB)	ENSBTAG00000032017	1.44883	1.4215e-07	166.597	166.31	168.347	221.674	220.758	219.39	Up Regulated
KEAP1	Kelch like ECH associated protein 1(KEAP1)	ENSBTAG00000003543	1.03927	1.05522e-06	18.166	17.4906	17.7487	27.8297	27.2685	27.5278	Up Regulated
MAPK8IP1	Mitogen-activated protein kinase 8 interacting protein 1(MAPK8IP1)	ENSBTAG00000000317	0.974913	1.06956e-06	11.0101	11.1018	11.5334	10.3545	10.2462	10.8958	Down Regulated
NFKB2	Nuclear factor kappa B subunit 2(NFKB2)	ENSBTAG00000006017	2.74058	1.34215e-06	21.1975	13.303	13.9302	47.9388	50.591	63.6249	Up Regulated
PCNA	Proliferating cell nuclear antigen(PCNA)	ENSBTAG00000006065	1.37455	1.70789e-06	133.653	132.702	134.836	163.079	167.758	162.521	Up Regulated
PLK1	Polo like kinase 1(PLK1)	ENSBTAG00000014453	1.55011	2.14215e-05	119.8	115.001	116.869	125.651	123.653	125.447	Up Regulated
PRDX6	Peroxiredoxin 6(PRDX6)	ENSBTAG00000004855	2.9842	2.55215e-05	151.031	190.905	204.704	253.113	283.035	302.609	Up Regulated
RNF185	Ring finger protein 185(RNF185)	ENSBTAG00000002828	1.07126	4.32159e-06	22.0103	22.288	22.5229	21.1984	21.2611	21.436	Up Regulated
RNF5	Ring finger protein 5(RNF5)	ENSBTAG00000025413	0.936663	4.32159e-06	32.7488	31.9387	33.1422	27.5017	27.9245	27.89	Down Regulated
SCARB1	Scavenger receptor class B member 1(SCARB1)	ENSBTAG00000014269	1.4018	6.34427e-06	108.982	109.209	106.21	163.811	170.822	196.101	Up Regulated
SOD1	Superoxide dismutase 1, soluble(SOD1)	ENSBTAG00000018854	1.90154	6.34427e-06	162.877	158.069	164.946	192.363	192.279	190.204	Up Regulated
SOD2	Superoxide dismutase 2, mitochondrial(SOD2)	ENSBTAG00000006523	1.30052	6.62359e-06	33.9104	45.5061	47.2542	56.83	51.1147	65.5246	Up Regulated
STAR	Steroidogenic acute regulatory protein(STAR)	ENSBTAG00000033345	1.05078	6.62359e-06	94.8856	93.9822	92.4584	76.9315	73.2499	78.7884	Up Regulated
TRAF2	TNF receptor associated factor 2(TRAF2)	ENSBTAG00000010497	1.33541	7.00079e-06	110.476	112.593	111.237	120.584	126.905	136.401	Up Regulated
ZNRF2	Zinc and ring finger 2(ZNRF2)	ENSBTAG00000000260	0.990149	7.06322e-06	158.604	139.203	136.242	117.883	108.999	116.696	Down Regulated
TUBB2A	Tubulin beta 2A class IIa(TUBB2A)	ENSBTAG00000046886	34.2857	9.5e-05	135.002	106.808	103.943	137.767	107.124	118.293	Up Regulated
GIPC1	GIPC PDZ domain containing family, member 1	ENSBTAG00000000764	32.7708	9.50833e-05	30.4176	22.1132	21.2962	39.8463	26.647	26.8516	Up Regulated
TNPO2	Transportin-2	ENSBTAG00000011811	1.87656	0.000243943	28.3361	20.7632	24.2389	28.1005	25.1644	19.131	Up Regulated
BAZ1B	Bromodomain adjacent to zinc finger domain, 1B (BAZ1B), mRNA	ENSBTAG00000005197	0.597593	0.000268273	21.3722	15.5189	15.6425	21.8027	14.2054	12.1265	Down Regulated
PAQR3	Progestin and adipoQ receptor family member III (PAQR3), mRNA	ENSBTAG00000008887	0.716614	0.000745194	2.87148	5.69005	5.71716	2.03111	3.69395	3.85047	Down Regulated
MRPL23	Mitochondrial ribosomal protein L23(MRPL23)	ENSBTAG00000000103	0.127438	0.000921023	16.4925	12.3677	9.92077	19.5101	10.4803	10.3208	Down Regulated
DOCK7	Dedicator of cytokinesis 7; Belongs to the DOCK family	ENSBTAG00000019877	0.13343	0.00069044	15.5241	13.5314	11.7537	13.2364	13.8413	7.34502	Down Regulated
BCAS2	Breast carcinoma amplified sequence 2 (BCAS2), mRNA	ENSBTAG00000016705	0.943624	0.000685179	39.5209	28.0516	29.1522	34.871	27.22	27.2551	Down Regulated
OXLD1	Oxidoreductase-like domain containing 1 (OXLD1), mRNA	ENSBTAG00000000355	2.58782	0.00281897	1.20033	0.004063	0.007913	2.97515	1.89906	2.08079	Up Regulated
ABCC1	ATP binding cassette subfamily C member 1(ABCC1)	ENSBTAG00000021090	4.27698	0.00282286	4.42594	4.9057	6.52325	3.61621	4.16855	4.92862	Up Regulated
WBP4	WW domain binding protein 4 (formin binding protein 21) (WBP4), mRNA	ENSBTAG00000016637	2.18494	0.00294922	9.82991	8.69362	9.42608	9.99551	9.03072	8.6759	Up Regulated
BTD	Biotinidase(BTD)	ENSBTAG00000019129	0.927659	0.00291462	2.78259	5.84811	5.50778	2.95847	5.0389	5.06814	Down Regulated
U2AF1L4	U2 small nuclear RNA auxiliary factor 1 like 4(U2AF1L4)	ENSBTAG00000023610	1.45842	0.00320012	7.31097	6.01836	5.85149	8.33016	7.26936	7.15491	Up Regulated
NDEL1	NudE neurodevelopment protein 1-like 1	ENSBTAG00000011994	0.26845	0.00355883	13.9226	12.8918	14.0937	14.3455	13.431	13.1966	Down Regulated
MTMR2	Myotubularin-related protein 2;	ENSBTAG00000016557	3.01744	0.00373164	3.45294	1.83191	0.21457	4.87578	2.89256	2.82716	Up Regulated
FGF12	Fibroblast growth factor 12(FGF12)	ENSBTAG00000012413	1.80439	0.00448143	6.25365	7.74935	7.84089	5.89228	7.60916	7.31925	Up Regulated
ELOVL5	ELOVL fatty acid elongase 5(ELOVL5)	ENSBTAG00000003359	0.966315	0.00461229	75.1293	72.6708	72.0248	71.8611	69.8987	70.2052	Down Regulated
SPSB3	SplA/Ryanodine Receptor Domain And SOCS Box Containing 3	ENSBTAG00000016558	1.89365	0.00474447	16.0146	15.6211	13.6931	18.4668	13.0987	15.0741	Up Regulated
SAFB	Scaffold attachment factor B1	ENSBTAG00000007875	6.28284	0.00497736	43.8083	26.1029	29.3197	40.6227	26.3265	27.8644	Up Regulated
ATP13A1	ATPase type 13A1 (ATP13A1), mRNA	ENSBTAG00000007128	0.915654	0.00538858	19.4873	14.4877	15.2176	17.144	13.6453	13.3387	Down Regulated
EIF2AK4	Eukaryotic translation initiation factor 2 alpha kinase 4(EIF2AK4)	ENSBTAG00000014351	1.17939	0.00557539	8.14721	9.3414	9.69876	8.11931	10.1616	9.18372	Up Regulated
WDHD1	WD repeat and HMG-box DNA binding protein 1	ENSBTAG00000019120	1.03399	0.0392626	11.3503	8.9476	9.04075	11.3475	9.48132	9.23546	Up Regulated
UBE2V1	Ubiquitin-conjugating enzyme E2 variant 1	ENSBTAG00000027316	1.0488	0.040731	30.9704	25.7802	31.025	29.7264	25.7638	27.2595	Up Regulated
TXNDC15	Thioredoxin domain containing 15	ENSBTAG00000014744	0.907088	0.0223667	13.3592	15.5578	13.971	11.9444	14.4777	14.1016	Down Regulated
TSN	Translin	ENSBTAG00000006059	1.0577	0.0424787	52.187	36.7796	36.7279	50.4427	39.808	39.9176	Up Regulated
TSEN54	tRNA splicing endonuclease subunit	ENSBTAG00000000824	1.30938	0.0286673	12.6179	8.89461	9.22147	11.7617	8.68948	9.58171	Up Regulated
TRMT61A	tRNA (adenine(58)-N(1))-methyltransferase catalytic subunit TRMT61A	ENSBTAG00000031327	0.394044	0.0251278	16.5765	12.3806	9.88318	16.3016	10.8812	11.0592	Down Regulated
TRAP1	Heat shock protein 75 kDa, mitochondrial	ENSBTAG00000020109	0.946349	0.0229765	30.4863	29.7684	30.4931	29.3448	27.9161	28.3591	Down Regulated
TMEM132A	Transmembrane protein 132A	ENSBTAG00000018364	0.926383	0.0307755	49.7197	68.5995	63.1825	52.1737	61.7475	59.2377	Down Regulated
TMED7	Transmembrane emp24 protein transport domain containing 7 (TMED7), mRNA	ENSBTAG00000035030	0.912843	0.00746741	91.0314	100.216	96.7146	84.5933	90.829	87.9904	Down Regulated
TMCO3	Transmembrane and coiled-coil domains 3 (TMCO3), mRNA	ENSBTAG00000015704	0.335028	0.0141685	21.2783	17.8645	17.011	22.6266	18.6645	16.8358	Down Regulated
TMBIM1	Transmembrane BAX inhibitor motif containing 1	ENSBTAG00000003935	0.955926	0.0392447	57.7759	50.6872	52.6058	55.2261	48.9685	48.7705	Down Regulated
THOC5	THO complex 5(THOC5)	ENSBTAG00000013150	1.12245	0.022634	30.3066	25.023	30.1791	30.8759	25.1906	30.1714	Up Regulated
THAP3	THAP domain-containing protein 3	ENSBTAG00000011214	1.20964	0.0127361	9.25235	5.08873	6.90844	9.70532	5.48766	7.49561	Up Regulated
TFEB	Transcription factor EB	ENSBTAG00000012384	3.03792	0.00809953	4.40607	4.12488	4.0516	4.93068	4.12408	4.28929	Up Regulated
TCF20	Transcription factor 20 (AR1)	ENSBTAG00000000662	1.80022	0.0473377	10.1584	8.69807	9.59449	9.66382	9.38698	9.1421	Up Regulated
TATDN3	Putative deoxyribonuclease	ENSBTAG00000024443	0.876916	0.0133984	11.0064	7.60799	7.92105	9.0839	6.95302	6.41879	Down Regulated
TARS2	Threonyl-tRNA synthetase 2, mitochondrial (putative)(TARS2)	ENSBTAG00000003799	1.04088	0.00862509	17.0827	12.6623	12.7945	16.8929	13.2987	13.4746	Up Regulated
STK38	Serine/threonine-protein kinase 38	ENSBTAG00000011126	0.934661	0.0424152	11.8231	8.95561	9.00949	10.1427	8.10508	8.33672	Down Regulated
SPTAN1	Spectrin, alpha, non-erythrocytic 1	ENSBTAG00000015327	0.953815	0.0313838	79.3681	75.1333	77.6827	75.8423	73.2104	71.8066	Down Regulated
SLC25A19	Mitochondrial thiamine pyrophosphate carrier	ENSBTAG00000000202	1.21138	0.0212747	6.02217	3.0033	3.4727	7.02656	4.35084	3.84132	Up Regulated
SLAIN1	SLAIN motif family, member 1	ENSBTAG00000003511	0.856213	0.0312378	10.7884	8.81079	8.60364	9.05329	7.64177	6.79408	Down Regulated
SERPINB1	Serpin family B member 1(SERPINB1)	ENSBTAG00000011975	0.51268	0.048072	6.63462	7.27819	8.41599	8.22708	7.20013	8.66321	Down Regulated
SCO2	Protein SCO2 homolog, mitochondrial	ENSBTAG00000012609	1.22254	0.0124438	11.9431	8.31045	8.76706	14.3564	8.66029	9.71654	Up Regulated
RPL15	Ribosomal protein L15(RPL15)	ENSBTAG00000033080	0.805193	0.00833767	207.388	200.707	151.184	217.35	181.264	162.417	Down Regulated
RIOX1	Ribosomal oxygenase 1	ENSBTAG00000025372	1.12408	0.0293263	11.4775	8.98076	9.338	11.7972	10.5632	11.0834	Up Regulated
RFC2	Replication factor C subunit 2(RFC2)	ENSBTAG00000018589	1.07802	0.016734	19.5688	18.5827	17.9627	21.2803	19.5414	19.6943	Up Regulated
RAP2A	RAP2A, Member Of RAS Oncogene Family	ENSBTAG00000020412	0.725141	0.0224574	4.63122	5.34754	5.22912	6.47765	8.68531	4.06243	Down Regulated
RANBP10	Ran-binding protein 10	ENSBTAG00000032763	0.948314	0.0386043	13.2029	9.99565	9.78044	11.7885	9.40115	9.41973	Down Regulated
PUS3	tRNA pseudouridine(38/39) synthase	ENSBTAG00000014339	0.490307	0.0310052	4.52737	3.64341	3.39954	8.92856	8.23099	3.67244	Down Regulated
PPP5C	Protein phosphatase 5 catalytic subunit(PPP5C)	ENSBTAG00000008014	1.04842	0.0448058	41.7772	34.0279	34.0818	43.113	35.9793	35.0812	Up Regulated
POLR1E	RNA polymerase I subunit E(POLR1E)	ENSBTAG00000012243	0.788965	0.0130167	10.3795	9.29448	8.91204	10.4736	7.61755	6.62802	Down Regulated
PLSCR4	Phospholipid scramblase	ENSBTAG00000011986	0.914396	0.0317155	18.978	39.8287	36.9447	22.46	39.7327	38.4862	Down Regulated
PLA2G15	Phospholipase A2 group XV(PLA2G15)	ENSBTAG00000007512	0.304294	0.0371256	8.29241	5.24731	7.19919	5.88848	5.8204	5.46645	Down Regulated
PITRM1	Pitrilysin metallopeptidase 1	ENSBTAG00000002685	0.930118	0.0161488	52.0573	39.911	39.7324	49.7603	37.1772	40.2325	Down Regulated
PIK3IP1	Phosphoinositide-3-kinase-interacting protein 1	ENSBTAG00000010667	1.06984	0.0375865	8.34881	15.525	14.5451	10.4703	15.5012	15.6458	Up Regulated
PCSK7	Proprotein convertase subtilisin/kexin type 7 (PCSK7), mRNA	ENSBTAG00000003052	0.344736	0.0144293	19.4716	17.5964	19.672	20.3583	18.7189	19.011	Down Regulated
PAICS	Phosphoribosylaminoimidazole carboxylase, phosphoribosylaminoimidazole succinocarboxamide synthetase(PAICS)	ENSBTAG00000010577	0.746515	0.0115797	23.9559	19.8183	18.8765	23.8377	21.8714	19.1237	Down Regulated
OPA1	Optic atrophy 1	ENSBTAG00000019514	1.50368	0.0464287	11.2232	10.8275	8.91017	10.3414	10.3516	8.80526	Up Regulated
NXN	Nucleoredoxin	ENSBTAG00000000855	1.21557	0.0365293	16.0277	20.1619	23.1087	18.6506	19.1167	25.3722	Up Regulated
NFYC	Nuclear transcription factor Y subunit gamma(NFYC)	ENSBTAG00000021943	1.1748	0.0174653	12.4648	8.87963	11.7743	12.2234	10.8424	11.5212	Up Regulated
NFX1	Transcriptional repressor NF-X1	ENSBTAG00000012385	1.94421	0.0409378	8.29319	6.55019	6.26459	8.21253	7.03738	5.74972	Up Regulated
NDE1	NudE nuclear distribution gene E homolog 1	ENSBTAG00000015986	0.212852	0.0308634	10.6763	10.9171	11.4592	10.3837	10.9474	10.3526	Down Regulated
MRPS10	Mitochondrial ribosomal protein S10(MRPS10)	ENSBTAG00000015301	1.05582	0.044027	50.0473	45.2703	45.8418	51.9859	47.0717	49.4907	Up Regulated
MGARP	Protein MGARP	ENSBTAG00000002599	1.03616	0.0308936	18.978	39.8287	36.9447	22.46	39.7327	38.4862	Up Regulated
MDM2	MDM2 proto-oncogene(MDM2)	ENSBTAG00000010422	1.67449	0.0204473	7.71259	6.68306	8.32788	7.44326	7.94173	8.37578	Up Regulated
MAPRE1	Microtubule-associated protein RP/EB family member 1	ENSBTAG00000003908	2.73782	0.0349883	25.9344	23.3683	21.9829	17.0642	22.6966	15.9348	Up Regulated
KMT5C	Lysine methyltransferase 5C(KMT5C)	ENSBTAG00000014087	0.44419	0.0317501	1.05587	3.09048	4.01645	0.602599	0.580963	0.553453	Down Regulated
KLC2	Kinesin light chain 2(KLC2)	ENSBTAG00000019334	0.520281	0.0488606	49.4483	41.8716	40.7485	53.7693	39.1738	41.8064	Down Regulated
ITGB1BP1	Integrin beta-1-binding protein 1	ENSBTAG00000013063	1.17958	0.010105	12.0595	12.3194	11.6419	14.6729	13.7046	14.6224	Up Regulated
INTS4	Integrator complex subunit 4 (INTS4), mRNA	ENSBTAG00000010505	0.934354	0.0317355	10.1695	6.23534	6.67598	8.92997	6.05405	5.82207	Down Regulated
INTS10	Integrator complex subunit 10 (INTS4), mRNA	ENSBTAG00000025003	0.789899	0.0108791	34.1079	32.1683	30.5124	36.3821	32.8117	31.3489	Down Regulated
IFT52	Intraflagellar transport protein 52 homolog	ENSBTAG00000019606	1.30023	0.0493849	5.77985	3.77297	3.36989	8.14365	5.04584	4.27648	Up Regulated
IFI30	IFI30, lysosomal thiol reductase(IFI30)	ENSBTAG00000018349	1.08789	0.0453114	7.60698	15.1653	13.2337	9.26788	15.2737	15.5001	Up Regulated
HDGF	Hepatoma-derived growth factor	ENSBTAG00000039793	11.1087	0.0239159	58.2853	46.0898	52.5599	64.5128	41.905	49.1423	Up Regulated
HABP4	Hyaluronan binding protein 4 (HABP4), mRNA	ENSBTAG00000011586	0.951941	0.0332308	14.0262	16.713	16.248	13.6805	15.2959	15.899	Down Regulated
GNB5	G protein subunit beta 5(GNB5)	ENSBTAG00000003762	1.1096	0.0118243	14.6221	8.17842	8.96348	15.1799	9.41027	9.81851	Up Regulated
G6PC3	Glucose-6-phosphatase catalytic subunit 3(G6PC3)	ENSBTAG00000016253	0.925413	0.0342194	65.0999	67.8865	71.7881	68.5346	67.1112	72.1146	Down Regulated
FLCN	Folliculin(FLCN)	ENSBTAG00000008010	0.53981	0.0128493	18.5399	11.13	10.475	18.1224	9.77761	9.1056	Down Regulated
EVI5L	Ecotropic viral integration site 5-like (EVI5L), mRNA	ENSBTAG00000004294	2.1822	0.0320784	12.7437	11.6125	12.1529	13.5106	12.2228	12.3828	Up Regulated
ETF1	Eukaryotic translation termination factor 1(ETF1)	ENSBTAG00000011415	0.49432	0.027695	10.3795	9.29448	8.91204	10.4736	7.61755	6.62802	Down Regulated
EMILIN1	Elastin microfibril interfacer 1	ENSBTAG00000011324	0.754883	0.0416902	2.31315	6.1881	5.32867	2.50001	5.40006	6.76353	Down Regulated
DYRK1A	Dual-specificity tyrosine-(Y)-phosphorylation regulated kinase 1A	ENSBTAG00000001771	3.68556	0.0457348	8.73113	10.4215	9.84725	5.99435	4.95663	4.81512	Up Regulated
DKC1	Dyskerin pseudouridine synthase 1(DKC1)	ENSBTAG00000013045	1.06833	0.0408271	46.2085	31.5691	30.5718	44.8618	33.7461	33.5975	Up Regulated
DDX39B	DExD-box helicase 39B(DDX39B)	ENSBTAG00000014490	1.09246	0.0128736	77.4651	57.8402	64.1895	74.4371	55.655	64.5406	Up Regulated
CRK	CRK proto-oncogene, adaptor protein(CRK)	ENSBTAG00000005665	1.07956	0.0199471	42.4117	32.3683	30.8705	41.4013	35.1167	31.3327	Up Regulated
COQ5	Coenzyme Q5, methyltransferase(COQ5)	ENSBTAG00000015761	0.849731	0.044948	11.1827	9.60509	9.3556	8.75569	7.49734	8.73597	Down Regulated
COPG2	Coatomer subunit gamma-2	ENSBTAG00000017245	1.47101	0.0351473	9.43388	8.84218	7.71918	9.13904	9.98775	6.42527	Up Regulated
CLUH	Clustered mitochondria (cluA/CLU1) homolog	ENSBTAG00000011786	1.88361	0.0156156	34.8069	32.2934	35.2606	36.1044	31.1372	35.0575	Up Regulated
CENPI	Centromere protein I (CENPI), mRNA	ENSBTAG00000021254	1.05984	0.0173893	9.71916	6.49115	6.95772	9.69715	7.32836	7.16723	Up Regulated
C17H12orf43	Uncharacterized protein C12orf43 homolog	ENSBTAG00000021796	0.795608	0.00891545	15.1002	11.5167	13.7574	15.5218	10.27	11.8494	Down Regulated
BCAR1	BCAR1, Cas family scaffolding protein(BCAR1)	ENSBTAG00000012002	0.325108	0.0483656	17.1649	16.651	13.4616	23.5618	12.0423	18.4778	Down Regulated
ATF4	Activating transcription factor 4(ATF4)	ENSBTAG00000017462	0.942383	0.0410332	239.601	274.991	281.376	230.231	266.849	257.661	Down Regulated
ATF1	Activating transcription factor 1(ATF1)	ENSBTAG00000018131	1.11683	0.0265671	8.6374	5.69487	6.23803	9.34102	6.98199	6.52593	Up Regulated
ARV1	Protein ARV1	ENSBTAG00000021822	0.920226	0.0432413	7.6014	11.4923	11.9433	7.59011	10.5876	10.4613	Down Regulated
AKAP8	A kinase (PRKA) anchor protein 8	ENSBTAG00000001807	1.1782	0.0251938	10.6864	5.67543	5.45577	10.709	7.1668	7.01857	Up Regulated
ADO	2-aminoethanethiol dioxygenase(ADO)	ENSBTAG00000045717	1.1123	0.0398221	15.4123	11.4104	12.5571	16.7898	13.7936	12.9577	Up Regulated

## Sheet: Control vs 40 oC
Gene Names	Gene Names	Gene Ensemble IDs	Fold change	P-value	38℃-1	38℃-2	38℃-3	40℃-1	40℃-2	40℃-3	Expression status
ATG4D	Autophagy related 4D cysteine peptidase(ATG4D)	ENSBTAG00000010727	0.039881	1.55215e-05	211.308	213.924	212.556	100.529	102.646	107.209	Down Regulated
BAG4	BCL2 associated athanogene 4(BAG4)	ENSBTAG00000013143	0.00653952	9.33215e-06	104.433	102.611	106.505	101.561	100.675	100.879	Down Regulated
BAX	BCL2 associated X, apoptosis regulator(BAX)	ENSBTAG00000013340	3.2738	1.24215e-05	8.88192	8.38547	8.13504	41.0832	42.0632	43.7108	Up Regulated
BCAP31	B-cell receptor-associated protein 31(BCAP31)	ENSBTAG00000020547	5.32465	5.25327e-06	104.767	107.566	107.953	316.487	319.031	321.054	Up Regulated
BCL2L1	BCL2 like 1(BCL2L1)	ENSBTAG00000006526	0.0584941	2.55215e-05	54.1226	54.851	56.5786	25.3072	26.9811	28.7315	Down Regulated
BCL2L12	BCL2 like 12(BCL2L12)	ENSBTAG00000006638	0.190079	2.14215e-05	150.636	147.358	156.915	118.36	117.191	116.209	Down Regulated
BMP6	Bone morphogenetic protein 6(BMP6)	ENSBTAG00000019234	0.0646947	5.66877e-06	113.294	118.98	122.788	26.943	27.9591	27.2017	Down Regulated
CASP3	Caspase 3, apoptosis-related cysteine peptidase(CASP3)	ENSBTAG00000015874	4.13589	9.19915e-06	23.5864	19.7681	19.9215	115.293	114.527	111.506	Up Regulated
CASP6	Caspase 6(CASP6)	ENSBTAG00000012537	3.94008	3.11427e-06	13.3277	13.5297	14.1101	64.0375	63.0537	62.8945	Up Regulated
CAT	Catalase(CAT)	ENSBTAG00000020980	3.02795	7.00789e-06	39.609	40.1686	41.4354	149.058	147.327	150.086	Up Regulated
CCND2	Cyclin D2(CCND2)	ENSBTAG00000016649	0.0302625	2.76515e-05	36.2294	36.2639	35.2958	21.6693	22.8542	22.3576	Down Regulated
CDK2	Cyclin dependent kinase 2(CDK2)	ENSBTAG00000004021	0.0554845	1.69789e-06	241.562	240.262	243.46	47.8607	43.2826	46.2887	Down Regulated
CYP11A1	Cytochrome P450, family 11, subfamily A, polypeptide 1(CYP11A1)	ENSBTAG00000006934	0.0422749	1.34215e-05	71.2624	73.6386	71.3542	41.8264	41.5282	42.6678	Down Regulated
EDEM2	ER degradation enhancing alpha-mannosidase like protein 2(EDEM2)	ENSBTAG00000003815	4.00135	5.60427e-06	17.767	21.4005	20.7495	188.917	186.638	185.546	Up Regulated
FOXO3	Forkhead box O3(FOXO3)	ENSBTAG00000011234	5.7615	1.93608e-05	101.071	100.636	101.127	410.179	413.354	412.777	Up Regulated
GSR	Glutathione-disulfide reductase(GSR)	ENSBTAG00000007115	3.06875	8.80427e-06	21.3813	22.8728	22.7859	81.5391	84.1435	83.4425	Up Regulated
GSTA3	Glutathione S-transferase, alpha 3(GSTA3)	ENSBTAG00000032642	2.74422	1.63171e-05	225.285	227.868	227.279	383.26	384.266	385.832	Down Regulated
HMOX1	Heme oxygenase 1(HMOX1)	ENSBTAG00000015582	3.97222	6.62359e-06	11.0931	10.3451	11.3912	79.1368	76.6432	80.0309	Up Regulated
HSD17B8	Hydroxysteroid 17-beta dehydrogenase 8(HSD17B8)	ENSBTAG00000020927	2.96342	5.35333e-06	6.41508	8.52352	9.71248	46.3809	48.4753	46.9994	Up Regulated
HSP90AA1	Heat shock protein 90 alpha family class A member 1(HSP90AA1)	ENSBTAG00000006270	2.32012	9.53227e-06	536.86	530.47	526.086	736.751	736.663	739.442	Up Regulated
HSP90AB1	Heat shock protein 90 alpha family class B member 1(HSP90AB1)	ENSBTAG00000000778	2.01617	8.88674e-06	486.834	494.193	452.213	664.359	661.749	662.994	Up Regulated
HSP90B1	Heat shock protein 90 beta family member 1(HSP90B1)	ENSBTAG00000003362	2.43036	8.33565e-06	457.476	458.197	458.722	585.192	597.272	596.897	Up Regulated
HSPA13	Heat shock protein family A (Hsp70) member 13(HSPA13)	ENSBTAG00000012908	3.39097	1.82171e-05	13.8573	14.854	14.2521	76.1897	75.1562	77.6769	Up Regulated
HSPA14	Heat shock protein family A (Hsp70) member 14(HSPA14)	ENSBTAG00000016451	2.99273	1.33171e-05	31.8649	32.3416	32.3157	92.148	93.2511	92.5979	Up Regulated
HSPA4	Heat shock protein family A (Hsp70) member 4(HSPA4)	ENSBTAG00000015683	2.80238	5.63215e-06	46.6394	47.2899	46.2258	106.325	103.234	103.435	Up Regulated
HSPA8	Heat shock protein family A (Hsp70) member 8(HSPA8)	ENSBTAG00000013162	3.00576	1.4215e-06	1175.05	1185.75	1178.95	1758.06	1754.35	1736.16	Up Regulated
HSPD1	Heat shock protein family D (Hsp60) member 1(HSPD1)	ENSBTAG00000012586	3.09857	2.72215e-05	110.469	111.587	106.798	146.735	143.282	142.098	Up Regulated
HSPH1	Heat shock protein family H (Hsp110) member 1(HSPH1)	ENSBTAG00000005012	2.96572	9.95115e-06	55.9343	48.9106	54.583	94.2902	96.0529	94.4742	Up Regulated
INHA	Inhibin alpha subunit(INHA)	ENSBTAG00000009972	0.00955806	1.70789e-06	44.2683	52.5401	47.4865	13.9611	21.0641	22.6825	Down Regulated
INHBA	Inhibin beta A subunit(INHBA)	ENSBTAG00000002912	0.0453547	5.60427e-06	310.788	310.438	311.199	132.299	135.011	136.157	Down Regulated
INHBB	Inhibin beta B subunit(INHBB)	ENSBTAG00000032017	0.0610338	2.62215e-05	166.597	166.31	168.347	80.1155	83.962	79.7362	Down Regulated
KEAP1	Kelch like ECH associated protein 1(KEAP1)	ENSBTAG00000003543	6.03228	8.60427e-06	18.166	17.4906	17.7487	222.634	223.962	219.55	Up Regulated
MAPK8IP1	Mitogen-activated protein kinase 8 interacting protein 1(MAPK8IP1)	ENSBTAG00000000317	6.06975	3.15345e-06	11.0101	11.1018	11.5334	104.468	109.418	103.883	Up Regulated
NFKB2	Nuclear factor kappa B subunit 2(NFKB2)	ENSBTAG00000006017	0.00197769	4.40427e-06	21.1975	13.303	13.9302	7.93877	2.59099	3.6249	Down Regulated
PCNA	Proliferating cell nuclear antigen(PCNA)	ENSBTAG00000006065	0.0444012	3.66427e-06	133.653	132.702	134.836	19.5865	19.6837	18.3343	Down Regulated
PLK1	Polo like kinase 1(PLK1)	ENSBTAG00000014453	0.00723073	6.32159e-06	119.8	115.001	116.869	45.6505	43.6535	45.4469	Down Regulated
PRDX6	Peroxiredoxin 6(PRDX6)	ENSBTAG00000004855	0.00205118	6.34427e-06	151.031	190.905	204.704	39.4289	78.4719	79.3619	Down Regulated
RNF185	Ring finger protein 185(RNF185)	ENSBTAG00000002828	0.0442697	1.72215e-05	22.0103	22.288	22.5229	15.1984	10.2611	9.43602	Down Regulated
RNF5	Ring finger protein 5(RNF5)	ENSBTAG00000025413	0.0192808	4.43427e-06	32.7488	31.9387	33.1422	7.50167	6.92448	7.88999	Down Regulated
SCARB1	Scavenger receptor class B member 1(SCARB1)	ENSBTAG00000014269	0.997458	5.97345e-06	108.982	109.209	106.21	63.8105	66.8223	66.1012	Down Regulated
SOD1	Superoxide dismutase 1, soluble(SOD1)	ENSBTAG00000018854	2.70122	9.66548e-06	162.877	158.069	164.946	265.435	261.31	265.956	Up Regulated
SOD2	Superoxide dismutase 2, mitochondrial(SOD2)	ENSBTAG00000006523	2.35022	7.63215e-06	33.9104	45.5061	47.2542	76.83	70.1147	71.5246	Up Regulated
STAR	Steroidogenic acute regulatory protein(STAR)	ENSBTAG00000033345	0.0463497	7.62359e-06	94.8856	93.9822	92.4584	44.7223	37.6297	35.039	Down Regulated
TRAF2	TNF receptor associated factor 2(TRAF2)	ENSBTAG00000010497	0.00936096	3.45215e-06	110.476	112.593	111.237	59.7177	62.8988	61.1154	Down Regulated
ZNRF2	Zinc and ring finger 2(ZNRF2)	ENSBTAG00000000260	0.980015	2.34215e-05	158.604	139.203	136.242	104.037	109.278	107.96	Down Regulated
AAMDC	Mth938 domain-containing protein	ENSBTAG00000019219	1.09714	0.00434407	17.1036	31.3198	29.0804	18.9031	35.0957	31.4422	Up Regulated
ABCB10	ATP-binding cassette, sub-family B (MDR/TAP), member 10	ENSBTAG00000017053	1.43763	0.0171414	7.9521	8.80799	7.75448	7.60937	5.95759	7.65851	Up Regulated
ABCC1	ATP-binding cassette, sub-family B (MDR/TAP), member 10	ENSBTAG00000021090	0.288043	8.69681e-05	2.8805	3.62401	3.72353	4.15702	5.33131	5.88546	Down Regulated
ACIN1	Apoptotic chromatin condensation inducer 1; ACIN1 protein; Uncharacterized protein	ENSBTAG00000011571	1.23413	0.045186	11.2409	8.32125	9.85338	16.0272	7.59075	10.1412	Up Regulated
ADRM1	Proteasomal ubiquitin receptor ADRM1	ENSBTAG00000003058	0.951591	0.0466184	83.4252	66.8276	70.2356	81.4198	62.754	65.822	Down Regulated
ALKBH1	AlkB, alkylation repair homolog 1 (E. coli) (ALKBH1), mRNA	ENSBTAG00000015986	2.10266	8.79936e-05	3.33015	4.4765	4.12907	5.88759	3.30706	3.19	Up Regulated
AMACR	lpha-methylacyl-CoA racemase	ENSBTAG00000021521	1.07507	0.0480171	50.3852	51.4849	45.6093	52.1861	50.1288	47.9708	Up Regulated
ANKRD54	Ankyrin repeat domain-containing protein 54	ENSBTAG00000006593	2.15381	0.00173649	6.33262	5.79222	6.60588	12.9401	14.8235	16.1639	Up Regulated
ANKS3	Ankyrin repeat and sterile alpha motif domain containing 3 (ANKS3), mRNA	ENSBTAG00000006593	0.379639	0.000314893	8.81622	6.60318	6.73469	9.49472	6.62488	6.78992	Down Regulated
ANKS3	Ankyrin repeat and sterile alpha motif domain containing 3 (ANKS3), mRNA	ENSBTAG00000006593	0.316342	0.000829206	10.3618	6.43906	7.03359	9.49472	6.62488	6.78992	Down Regulated
AP5S1	Adaptor-related protein complex 5, sigma 1 subunit (AP5S1), mRNA	ENSBTAG00000020617	0.927622	0.00229087	17.1295	15.3985	15.7159	16.0873	14.1848	14.2801	Down Regulated
AP5S1	Adaptor-related protein complex 5, sigma 1 subunit (AP5S1), mRNA	ENSBTAG00000008439	0.899877	0.0217972	18.0115	15.2058	16.2062	16.0873	14.1848	14.2801	Down Regulated
APEX1	DNA-(apurinic or apyrimidinic site) lyase	ENSBTAG00000002745	0.936227	0.0345887	88.2256	70.8667	65.1132	84.7436	67.0999	65.3825	Down Regulated
APH1A	Anterior pharynx defective 1 homolog A (C. elegans) (APH1A), mRNA	ENSBTAG00000009459	1.14696	0.000511154	45.4228	37.9786	37.858	46.8148	38.6555	40.0791	Up Regulated
ARID1B	AT rich interactive domain 1B (SWI1-like)	ENSBTAG00000011975	5.98622	0.000124122	8.56555	6.33547	5.59165	6.71962	5.25749	5.74807	Up Regulated
ATP13A1	ATPase type 13A1 (ATP13A1), mRNA	ENSBTAG00000025632	0.881315	0.0041292	19.4873	14.4877	15.2176	17.6504	12.5869	12.8813	Down Regulated
ATP13A1	ATPase type 13A1 (ATP13A1), mRNA	ENSBTAG00000007128	0.955076	0.0321567	17.144	13.6453	13.3387	17.6504	12.5869	12.8813	Down Regulated
ATP2C1	Calcium-transporting ATPase type 2C member 1	ENSBTAG00000025413	1.48368	0.0195703	24.9003	19.2538	16.2513	23.4815	19.2284	19.1163	Up Regulated
ATP5F1A	ATP Synthase F1 Subunit Alpha	ENSBTAG00000002507	0.145546	0.00131648	350.174	380.445	367.537	345.74	385.134	410.476	Down Regulated
ATP5ME	ATP Synthase Membrane Subunit E	ENSBTAG00000017496	0.366666	0.0221407	35.9016	25.8405	21.4897	27.0078	23.2688	23.3499	Down Regulated
ATXN2L	Ataxin 2-like	ENSBTAG00000032087	0.560076	0.0433144	62.1892	37.2534	43.5633	64.0484	38.4265	39.3154	Down Regulated
AUP1	Ancient ubiquitous protein 1 (AUP1), mRNA	ENSBTAG00000032642	0.930723	0.0404856	73.0639	53.5173	55.2852	69.7933	50.0749	49.5975	Down Regulated
BACE1	Beta-secretase 1	ENSBTAG00000017091	1.07553	0.0400339	15.8505	17.9704	16.6702	16.9706	18.9135	18.6463	Up Regulated
BCCIP	BRCA2 and CDKN1A-interacting protein	ENSBTAG00000005792	0.974688	0.0427812	53.4125	45.0836	45.2383	58.6807	42.08	45.3262	Down Regulated
BFAR	Bifunctional apoptosis regulator (BFAR), mRNA	ENSBTAG00000007777	0.867031	0.0278618	39.9615	39.423	40.9017	37.3159	40.2572	39.6205	Down Regulated
BNIP3L	BCL2/adenovirus E1B 19 kDa protein-interacting protein 3-like	ENSBTAG00000007968	0.949519	5.60427e-06	120.364	130.667	130.707	114.71	125.79	121.857	Down Regulated
BORCS8	Uncharacterized protein; Bos taurus MEF2B neighbor (MEF2BNB), transcript variant 2	ENSBTAG00000025817	0.813341	0.028746	21.3234	16.8659	15.219	18.3705	14.1393	14.3503	Down Regulated
BRD7	Bromodomain containing 7 (BRD7), mRNA	ENSBTAG00000021575	1.58404	0.0181072	21.2986	20.1042	19.3316	21.4145	20.1814	20.0336	Up Regulated
BRK1	BRICK1, SCAR/WAVE actin-nucleating complex subunit (BRK1), mRNA	ENSBTAG00000016098	0.922713	0.0300978	73.141	59.8737	60.9828	70.9225	56.1487	54.988	Down Regulated
C17H12orf43	Uncharacterized protein C12orf43 homolog	ENSBTAG00000004054	0.837657	0.0435806	15.1002	11.5167	13.7574	14.8108	11.843	10.5412	Down Regulated
C1D	Nuclear nucleic acid-binding protein	ENSBTAG00000018796	1.1782	0.018301	38.8649	25.654	25.1715	43.035	29.6343	32.6547	Up Regulated
C5H12orf10	UPF0160 protein MYG1, mitochondrial;	ENSBTAG00000001652	0.974544	0.00261388	10.9496	6.64829	6.93732	10.6816	6.34708	6.80628	Down Regulated
CA5B	Carbonic anhydrase VB, mitochondrial (CA5B), mRNA	ENSBTAG00000020418	1.05665	0.0198028	2.06732	4.05937	4.06179	1.80158	4.59641	4.20864	Up Regulated
CAPNS1	Calpain small subunit 1;	ENSBTAG00000014872	3.60415	0.00670999	143.29	121.113	132.684	125.717	125.842	137.836	Up Regulated
CARS	Cysteinyl-tRNA synthetase (CARS), mRNA	ENSBTAG00000047780	1.04939	0.0380254	41.616	29.3249	30.8665	44.4607	30.1166	32.5875	Up Regulated
CCDC127	Coiled-coil domain containing 127 (CCDC127), mRNA	ENSBTAG00000001335	1.21589	0.00344585	8.41402	7.46881	7.24064	10.6654	9.2231	8.89636	Up Regulated
CCDC97	Coiled-coil domain containing 97 (CCDC97), mRNA	ENSBTAG00000039635	0.827901	0.0342444	26.5095	15.1211	14.4498	24.7489	13.7374	14.035	Down Regulated
CCNG2	Cyclin G2; Belongs to the cyclin family	ENSBTAG00000005105	0.729751	0.00732488	5.19287	7.10968	5.98269	3.26485	4.79018	4.52556	Down Regulated
CDK11B	Cyclin Dependent Kinase 11B	ENSBTAG00000000037	1.03758	0.0248174	48.1762	37.8525	41.3873	47.705	35.6581	39.6272	Up Regulated
CENPI	Centromere protein I (CENPI), mRNA	ENSBTAG00000005105	1.06943	0.0332135	9.71916	6.49115	6.95772	10.1841	7.03424	7.68434	Up Regulated
CEP97	Centrosomal protein 97kDa	ENSBTAG00000003866	1.12969	0.0319593	7.31837	5.47398	5.81612	8.68109	6.57818	6.20461	Up Regulated
CHAMP1	Chromosome alignment maintaining phosphoprotein 1	ENSBTAG00000016817	0.952035	1.93171e-05	15.3	10.4653	10.8568	14.4763	9.86324	10.354	Down Regulated
CITED2	Cbp/p300-interacting transactivator 2	ENSBTAG00000020611	0.868997	0.042452	206.767	178.415	191.033	165.089	163.918	170.451	Down Regulated
CMTR1	Cap-specific mRNA (nucleoside-2'-O-)-methyltransferase 1	ENSBTAG00000016817	1.03483	0.022189	60.0762	48.8471	49.8325	61.5247	50.1679	52.5555	Up Regulated
CNOT9	CCR4-NOT Transcription Complex Subunit 9	ENSBTAG00000003807	0.950026	0.0474278	25.4691	21.0045	21.4969	25.7874	20.0669	19.8864	Down Regulated
COG2	Component of oligomeric golgi complex 2 (COG2), mRNA	ENSBTAG00000020314	1.18615	0.0164009	10.6703	10.1725	9.61279	13.8609	11.9604	11.2964	Up Regulated
COPG2	Coatomer subunit gamma-2	ENSBTAG00000022927	1.57104	0.0317127	9.43388	8.84218	7.71918	8.80079	9.119	7.98138	Up Regulated
COPS6	COP9 signalosome complex subunit 6	ENSBTAG00000002871	0.969395	0.0282409	161.795	130.233	133.673	156.928	128.568	128.774	Down Regulated
COQ5	2-methoxy-6-polyprenyl-1,4-benzoquinol methylase, mitochondrial	ENSBTAG00000015761	1.26367	0.0182269	8.75569	7.49734	8.73597	11.2021	10.27	11.0002	Up Regulated
CTNNBIP1	Beta-catenin-interacting protein 1	ENSBTAG00000011256	0.246333	0.00889571	6.18905	7.01298	7.68202	7.33019	7.5564	6.52505	Down Regulated
CTSL	Cathepsin L1 (CTSL1), mRNA;	ENSBTAG00000000720	1.30455	0.0418179	4.01235	4.69002	4.4585	4.44634	6.30624	7.25781	Up Regulated
CWC27	Peptidyl-prolyl cis-trans isomerase CWC27 homolog;	ENSBTAG00000010118	1.07879	0.0162318	7.60832	5.42234	5.87802	8.36337	5.94453	6.33211	Up Regulated
DEDD	Death effector domain containing (DEDD), mRNA	ENSBTAG00000022927	1.1161	0.0316912	16.4372	15.8585	14.627	17.3482	15.3589	14.5658	Up Regulated
DEPDC1	DEP domain containing 1	ENSBTAG00000035858	0.850479	0.0235986	3.95533	0.62877	0.815415	1.74914	2.27791	1.68245	Down Regulated
DIS3L	DIS3-like exonuclease 1	ENSBTAG00000000371	0.730097	0.0180354	12.7692	9.58299	10.1314	12.1928	9.05826	9.15187	Down Regulated
DNM2	Dynamin-2	ENSBTAG00000013362	2.59423	0.0343727	33.1299	26.5241	29.5059	33.2246	28.8681	31.8752	Up Regulated
DOK5	Docking protein 5 (DOK5), mRNA	ENSBTAG00000047975	0.852022	0.0312171	7.38455	4.73007	5.14258	6.68368	3.89369	4.13078	Down Regulated
DPM3	Dolichol-phosphate mannosyltransferase subunit 3;	ENSBTAG00000003535	0.772468	0.0221655	42.3164	32.9615	37.5586	33.6881	28.2669	25.8339	Down Regulated
DPM3	Dolichol-phosphate mannosyltransferase subunit 3;	ENSBTAG00000011212	0.790599	0.0347119	40.0977	37.8912	33.5172	33.6881	28.2669	25.8339	Down Regulated
DPY30	Protein dpy-30 homolog	ENSBTAG00000009246	0.914967	0.0403936	48.0285	41.9967	46.6324	46.181	40.5584	39.3237	Down Regulated
DTL	Denticleless E3 ubiquitin protein ligase homolog	ENSBTAG00000018142	0.867731	0.0358316	56.2351	32.3789	32.4344	62.8304	24.5301	28.8422	Down Regulated
EFTUD2	116 kDa U5 small nuclear ribonucleoprotein component	ENSBTAG00000013526	0.832716	0.0290659	46.9256	41.1823	40.0278	43.1664	38.1404	42.4808	Down Regulated
EHD4	EH-domain containing 4	ENSBTAG00000031299	1.15784	0.0424524	13.933	14.9492	13.7131	15.7149	16.2529	17.8658	Up Regulated
EIF2AK1	Eukaryotic translation initiation factor 2-alpha kinase 1	ENSBTAG00000019365	1.02178	0.0170216	29.829	24.1483	24.4327	30.5444	24.332	25.297	Up Regulated
EIF3K	Eukaryotic translation initiation factor 3 subunit K	ENSBTAG00000006526	0.957178	0.0378471	175.797	172.815	168.573	171.358	161.572	162.053	Down Regulated
ELAC2	ElaC ribonuclease Z 2	ENSBTAG00000003365	0.373176	0.0446048	16.133	13.2263	14.36	16.5424	13.1226	14.4164	Down Regulated
EMC8	ER membrane protein complex subunit 8; Belongs to the EMC8/EMC9 family	ENSBTAG00000013924	0.935727	0.017994	39.7287	32.4776	33.5207	37.6856	29.5815	31.565	Down Regulated
ERLIN2	Erlin-2	ENSBTAG00000008439	1.47604	0.0265631	14.4635	18.4701	17.6178	12.8995	20.5547	21.3653	Up Regulated
ESPL1	Extra spindle pole bodies homolog 1	ENSBTAG00000011626	0.279345	9.69915e-06	14.2835	10.0855	13.5252	14.3838	10.7373	12.6577	Down Regulated
FABP3	Fatty acid-binding protein, heart	ENSBTAG00000016819	18.631	1.93608e-05	11.3218	7.44293	7.26683	11.1229	6.62583	6.53521	Up Regulated
FAM21A	Family with sequence similarity 21, member A	ENSBTAG00000018915	1.136	0.00437824	19.1576	17.2121	15.3747	18.2312	17.3068	18.7075	Up Regulated
FAM53C	Family with sequence similarity 53, member C	ENSBTAG00000011212	1.06884	0.00227911	32.9693	27.5886	28.4415	34.865	29.8806	30.4989	Up Regulated
FANCE	Fanconi anemia, complementation group E	ENSBTAG00000019492	1.3449	0.0111025	17.8056	11.1203	11.2862	15.1214	11.6683	11.396	Up Regulated
FGF12	fibroblast growth factor 12	ENSBTAG00000012413	0.664911	0.0205272	5.89228	7.60916	7.31925	7.21457	8.45447	9.16621	Down Regulated
GABRB1	Gamma-aminobutyric acid receptor subunit beta-1	ENSBTAG00000027711	1.10051	0.0497197	9.76657	6.3659	7.29392	10.7253	7.36547	7.92367	Up Regulated
GALC	Galactosylceramidase	ENSBTAG00000035323	1.06677	0.045683	6.38145	11.1804	10.609	6.7169	11.9301	11.73	Up Regulated
GBA	Glucosidase, beta, acid (GBA), mRNA	ENSBTAG00000014841	1.89325	0.0417332	38.8736	38.5874	31.8016	32.546	37.753	33.9978	Up Regulated
GDAP2	Ganglioside induced differentiation associated protein 2 (GDAP2), mRNA	ENSBTAG00000001666	1.07173	0.0183041	14.6037	10.3934	10.4927	15.3519	11.3193	11.4672	Up Regulated
GHR	Growth hormone receptor	ENSBTAG00000001335	2.39859	0.00305509	1.92355	2.85351	2.29606	2.21004	3.19752	3.09182	Up Regulated
GHR	Growth hormone receptor	ENSBTAG00000001497	3.2283	0.0203153	0	0	0	0.714793	3.49282	3.37736	Up Regulated
GIGYF2	GRB10 interacting GYF protein 2 (GIGYF2), mRNA	ENSBTAG00000014079	0.0566462	2.70789e-06	13.9888	14.0371	13.2705	13.2819	13.4645	13.6806	Down Regulated
GIGYF2	GRB10 interacting GYF protein 2 (GIGYF2), mRNA	ENSBTAG00000019889	0.0557922	8.60427e-06	14.6877	13.4987	15.108	13.2819	13.4645	13.6806	Down Regulated
GLB1L	Galactosidase, beta 1-like	ENSBTAG00000020611	1.23765	0.0234668	2.55384	5.17626	4.5464	3.25419	6.21165	5.7595	Up Regulated
GLB1L	Galactosidase, beta 1-like	ENSBTAG00000016075	1.30324	0.0289398	2.53835	4.73393	3.60767	3.25419	6.21165	5.7595	Up Regulated
GNG2	Guanine nucleotide-binding protein G(I)/G(S)/G(O) subunit gamma-2	ENSBTAG00000003043	0.909541	0.0166628	77.8258	84.3393	85.2701	76.128	83.5521	77.2163	Down Regulated
GNPTAB	N-acetylglucosamine-1-phosphate transferase, alpha and beta subunits (GNPTAB), mRNA	ENSBTAG00000013250	1.09126	0.00502318	31.2713	26.7609	26.8931	33.4473	29.7431	29.6438	Up Regulated
GORASP2	Golgi reassembly stacking protein 2, 55kDa	ENSBTAG00000013218	1.0306	0.0475803	65.6378	66.7129	67.6481	67.1772	68.6448	70.0132	Up Regulated
GSS	Glutathione synthetase (GSS)	ENSBTAG00000016338	0.943088	0.0342905	23.8867	20.4159	21.151	23.2087	19.2146	19.2197	Down Regulated
GTF2H4	General transcription factor IIH subunit 4	ENSBTAG00000046757	0.855434	0.0329866	11.5897	8.34784	8.11898	10.7026	8.23369	7.94509	Down Regulated
HAT1	Histone acetyltransferase type B catalytic subunit	ENSBTAG00000004203	1.38254	0.0269407	21.3277	22.5324	17.8333	20.654	22.0962	20.1436	Up Regulated
HDGF	Hepatoma-derived growth factor	ENSBTAG00000039793	0.0983627	0.031544	64.5128	41.905	49.1423	60.7693	45.389	45.4102	Down Regulated
HDHD5	Haloacid Dehalogenase Like Hydrolase Domain Containing 5	ENSBTAG00000016995	1.17034	0.0471114	13.2088	9.34786	6.22644	9.61874	5.97095	11.0397	Up Regulated
HEATR3	HEAT repeat containing 3 (HEATR3), mRNA	ENSBTAG00000000439	0.956141	0.00294818	17.4756	13.2918	13.4704	16.7523	12.4799	12.9391	Down Regulated
HECTD3	HECT domain E3 ubiquitin protein ligase 3	ENSBTAG00000010737	1.11664	0.0486755	15.1535	12.3971	12.0707	18.3803	12.9043	13.5968	Up Regulated
HNRNPDL	Heterogeneous nuclear ribonucleoprotein D-like (HNRPDL), mRNA	ENSBTAG00000013749	0.884282	0.00914294	69.348	58.8847	62.8717	66.2841	57.5276	55.2826	Down Regulated
HOPX	Homeodomain-only protein	ENSBTAG00000031299	0.669457	0.0425255	5.21318	5.37653	12.3962	4.1343	5.70576	5.55472	Down Regulated
HRAS	Harvey rat sarcoma viral oncogene homolog	ENSBTAG00000037393	8.57046	0.000295457	23.129	18.18	14.3311	22.3538	16.6849	17.4774	Up Regulated
IDH3G	Isocitrate dehydrogenase [NAD] subunit gamma, mitochondrial	ENSBTAG00000019365	14.1976	0.0290402	26.5603	28.7355	27.3321	28.8049	29.2245	26.7345	Up Regulated
IFT22	Intraflagellar transport protein 22 homolog	ENSBTAG00000014343	0.92503	0.0254598	20.8873	18.3747	17.4872	19.5336	16.6232	16.7012	Down Regulated
IGSF8	Immunoglobulin superfamily, member 8 (IGSF8), mRNA	ENSBTAG00000009982	0.957337	0.0439202	11.8694	17.7287	17.9259	10.2581	17.3581	16.6561	Down Regulated
IKBIP	Inhibitor of nuclear factor kappa-B kinase-interacting protein	ENSBTAG00000002728	2.2679	0.00961653	9.57158	13.5614	9.83587	10.0485	12.9365	12.0091	Up Regulated
IL17RA	Interleukin 17 receptor A	ENSBTAG00000011067	1.83466	0.0489373	33.3651	21.2671	19.6768	27.9762	20.0939	19.3124	Up Regulated
ILKAP	Integrin-linked kinase-associated serine/threonine phosphatase 2C	ENSBTAG00000010176	0.751279	0.00502288	9.66079	8.64163	9.97367	8.66475	8.77333	8.24574	Down Regulated
IQCC	IQ motif containing C (IQCC), mRNA	ENSBTAG00000015103	0.903879	0.045831	2.55384	5.17626	4.5464	3.25419	6.21165	5.7595	Down Regulated
KAT7	K(lysine) acetyltransferase 7 (KAT7), mRNA; Belongs to the MYST (SAS/MOZ) family	ENSBTAG00000018699	0.619279	0.00179523	24.0699	19.3628	19.6432	15.7476	10.5033	12.7356	Down Regulated
KBTBD4	Kelch repeat and BTB (POZ) domain containing 4 (KBTBD4), mRNA	ENSBTAG00000018482	1.51191	0.0404399	14.0687	11.4327	10.3645	14.6914	10.6195	11.0285	Up Regulated
KIAA0408	KIAA0408	ENSBTAG00000003919	0.717501	0.0480036	8.62836	3.23705	2.27326	8.56342	1.14732	2.08822	Down Regulated
KLC2	Kinesin light chain 2 (KLC2), mRNA	ENSBTAG00000002187	0.495079	0.0211034	49.4483	41.8716	40.7485	48.2873	39.7879	37.8959	Down Regulated
KLHDC3	Kelch domain-containing protein 3	ENSBTAG00000003504	11.8907	0.000701594	32.158	32.0872	30.8612	32.2211	30.3516	28.4528	Up Regulated
KLHDC4	Kelch domain-containing protein 4	ENSBTAG00000003535	0.228471	0.0489527	8.81069	7.34483	8.3032	6.7045	6.16186	5.6033	Down Regulated
KREMEN1	Kringle containing transmembrane protein 1	ENSBTAG00000009246	1.09699	0.0431106	17.4699	21.4902	20.1178	19.4186	22.7367	22.1325	Up Regulated
KRR1	KRR1, Small Subunit Processome Component Homolog	ENSBTAG00000006526	1.47801	0.0100387	8.81287	5.90011	4.15753	8.92461	6.09544	4.81913	Up Regulated
LIG3	Ligase III, DNA, ATP-dependent	ENSBTAG00000003058	2.86811	0.00913534	8.96406	7.19404	6.72996	8.82597	7.22977	6.65376	Up Regulated
LRIF1	Ligand dependent nuclear receptor interacting factor 1	ENSBTAG00000013706	1.98626	0.0446579	5.43782	3.98781	2.99174	6.1537	3.91081	3.66012	Up Regulated
MAGEH1	Melanoma antigen family H, 1 (MAGEH1), mRNA	ENSBTAG00000018142	0.946099	0.0144573	19.6063	17.7064	17.928	18.7351	16.9721	16.7764	Down Regulated
MAIP1	Mutated in colorectal cancers (MCC), mRNA	ENSBTAG00000018812	0.915389	0.039577	12.0386	10.042	9.48847	11.0308	8.79066	8.82386	Down Regulated
MCC	Mutated in colorectal cancers (MCC), mRNA	ENSBTAG00000008439	2.49298	0.000898081	4.79216	3.99716	2.96947	2.3639	1.35262	1.32671	Up Regulated
MCC	Mutated in colorectal cancers (MCC), mRNA	ENSBTAG00000013526	2.36868	0.00772841	4.28267	3.99008	1.07959	2.3639	1.35262	1.32671	Up Regulated
MED13	Mediator of RNA polymerase II transcription subunit 13	ENSBTAG00000016819	3.75205	0.0424023	10.6929	10.9185	7.90566	14.4877	7.4535	7.85431	Up Regulated
MEGF9	Multiple EGF-like-domains 9	ENSBTAG00000006067	0.348187	0.00231439	5.50077	7.07361	6.12387	5.09753	6.44582	6.39531	Down Regulated
MGAT2	Mannosyl (alpha-1,6-)-glycoprotein beta-1,2-N-acetylglucosaminyltransferase	ENSBTAG00000018915	8.17616	0.0223707	7.82715	3.3611	6.56789	13.3495	9.71443	12.0988	Up Regulated
MGAT4B	Mannosyl (alpha-1,3-)-glycoprotein beta-1,4-N-acetylglucosaminyltransferase, isozyme B	ENSBTAG00000020861	0.627511	0.04044	139.68	111.824	96.3036	137.502	109.871	103.494	Down Regulated
MICALL2	MICAL-like 2	ENSBTAG00000019889	0.889776	0.0488832	14.48	10.05	10.2116	13.1126	9.04682	8.51183	Down Regulated
MIER1	Mesoderm induction early response 1 homolog (Xenopus laevis) (MIER1), mRNA	ENSBTAG00000019492	1.24955	0.0495172	11.6176	11.2207	8.68587	11.9421	10.4562	9.1636	Up Regulated
MRAS	Muscle RAS oncogene homolog (MRAS), mRNA	ENSBTAG00000048054	0.760838	0.00835509	34.0245	24.6885	24.715	19.5718	16.9609	26.9154	Down Regulated
MRPL15	Mitochondrial ribosomal protein L15 (MRPL15), mRNA; Belongs to the universal ribosomal protein uL15 family	ENSBTAG00000012413	0.910202	0.0309713	22.9725	16.3118	17.2126	22.6525	15.0235	15.197	Down Regulated
MRPL21	Mitochondrial ribosomal protein L21; Belongs to the bacterial ribosomal protein bL21 family	ENSBTAG00000004567	0.916723	0.0377551	35.7135	28.731	26.8537	31.8121	26.1937	25.0481	Down Regulated
MRPL23	39S ribosomal protein L23, mitochondrial	ENSBTAG00000014841	10.4846	0.000518254	17.4054	9.86896	9.17298	14.5844	9.58624	10.2303	Up Regulated
MRPL33	Mitochondrial ribosomal protein L33 (MRPL33), mRNA; Belongs to the bacterial ribosomal protein bL33 family	ENSBTAG00000001335	1.18031	0.0287869	24.8732	31.1853	35.1909	28.7868	39.7297	37.4355	Up Regulated
MRPL36	Mitochondrial ribosomal protein L36; Belongs to the bacterial ribosomal protein bL36 family	ENSBTAG00000014079	0.892382	0.0061148	39.7281	28.6499	29.8392	37.4327	25.6049	26.759	Down Regulated
MRPL51	Mitochondrial ribosomal protein L51 (MRPL51), mRNA; Belongs to the mitochondrion-specific ribosomal protein mL51 family	ENSBTAG00000010450	1.07781	0.0366343	15.9754	13.775	13.2719	17.622	14.5369	14.4778	Up Regulated
MRPL52	Mitochondrial ribosomal protein L52 (MRPL52), mRNA; Belongs to the mitochondrion-specific ribosomal protein mL52 family	ENSBTAG00000020611	0.882422	0.0401585	42.3916	31.163	36.1522	39.1555	30.7816	27.9979	Down Regulated
MRPS30	Mitochondrial ribosomal protein S30 (MRPS30), mRNA; Belongs to the mitochondrion-specific ribosomal protein mL65 family	ENSBTAG00000003043	1.05766	0.0373358	26.8064	22.4148	22.3695	31.1435	22.5998	23.9631	Up Regulated
MRPS30	Mitochondrial ribosomal protein S30 (MRPS30), mRNA; Belongs to the mitochondrion-specific ribosomal protein mL65 family	ENSBTAG00000013250	1.0499	0.0497616	29.0511	22.4351	22.265	31.1435	22.5998	23.9631	Up Regulated
MTCL1	Microtubule crosslinking factor 1	ENSBTAG00000017921	2.401	0.00542265	5.30239	3.84748	4.32547	5.71658	3.76721	4.66018	Up Regulated
MTFP1	Mitochondrial fission process 1 (MTFP1), mRNA	ENSBTAG00000013218	0.843523	0.0398308	18.0464	8.04371	9.19611	16.8257	6.74029	7.94237	Down Regulated
MUM1	Melanoma associated antigen (mutated) 1-like 1	ENSBTAG00000046757	1.13068	0.0142678	14.2476	10.3594	10.1039	12.4832	10.7036	10.0423	Up Regulated
MYL6B	Myosin, light chain 6B, alkali, smooth muscle and non-muscle, mRNA	ENSBTAG00000039793	1.14265	0.043086	13.6448	21.2685	22.3411	14.3457	23.1387	21.9872	Up Regulated
MYO1B	Myosin IB (MYO1B), mRNA;	ENSBTAG00000014331	1.12032	0.039131	51.8815	54.3187	62.008	49.5486	59.072	68.9301	Up Regulated
NAA10	N-alpha-acetyltransferase 10	ENSBTAG00000016995	0.914903	0.047637	13.8109	8.92795	8.83605	13.712	10.0324	10.3074	Down Regulated
NDE1	NudE nuclear distribution gene E homolog 1 (A. nidulans) (NDE1), mRNA	ENSBTAG00000007456	0.207138	0.0343064	10.6763	10.9171	11.4592	9.79029	10.6317	11.3902	Down Regulated
NDNF	Neuron-derived neurotrophic factor (NDNF), mRNA	ENSBTAG00000014804	1.07259	0.0389461	34.6842	42.2834	42.7375	36.2689	47.9502	44.7432	Up Regulated
NELFA	Wolf-Hirschhorn syndrome candidate 2 (WHSC2), mRNA	ENSBTAG00000021768	0.945949	0.00438852	21.5475	14.2226	16.3447	20.3784	13.8248	14.8731	Down Regulated
NFX1	Nuclear Transcription Factor, X-Box Binding 1	ENSBTAG00000002728	1.96479	0.026481	8.29319	6.55019	6.26459	9.17524	6.62484	6.22373	Up Regulated
NFYC	Nuclear transcription factor Y subunit gamma	ENSBTAG00000014343	0.858674	0.0180584	12.2234	10.8424	11.5212	14.986	9.5985	10.6624	Down Regulated
NIP7	60S ribosome subunit biogenesis protein NIP7 homolog	ENSBTAG00000010196	1.07385	0.0289587	8.19605	5.45595	5.6514	8.67871	5.77697	6.44291	Up Regulated
NLE1	Notchless protein homolog 1;	ENSBTAG00000009982	0.841938	0.0249023	9.35722	6.00291	6.58433	9.0141	4.55535	5.49772	Down Regulated
NOP10	Ribonucleoprotein homolog (yeast) (NOP10), mRNA	ENSBTAG00000011224	0.787563	0.0415034	13.7399	12.3348	12.3209	14.0827	10.9417	10.2387	Down Regulated
NOP56	Nucleolar protein 56	ENSBTAG00000013706	0.906586	0.0333387	76.5576	49.6636	55.4676	76.1251	48.377	47.6408	Down Regulated
NTAN1	N-terminal asparagine amidase	ENSBTAG00000011067	0.924032	0.0421981	49.3674	38.5007	42.143	44.0985	39.2213	38.9594	Down Regulated
NUP43	nucleoporin 43kDa (NUP43), mRNA	ENSBTAG00000012385	1.08234	0.0221971	8.46778	5.17602	5.24788	8.91498	5.56165	6.10575	Up Regulated
OAT	Ornithine aminotransferase, mitochondrial	ENSBTAG00000021307	1.05364	0.0118344	24.5533	20.6346	21.5247	26.7648	21.7714	23.6875	Up Regulated
OGG1	8-oxoguanine DNA glycosylase (OGG1), mRNA	ENSBTAG00000012243	0.871717	0.0345484	9.90618	5.3077	5.67215	9.10215	4.48812	4.46866	Down Regulated
OSTC	Oligosaccharyltransferase complex subunit	ENSBTAG00000010176	1.03361	0.0353845	74.1358	83.1957	82.8209	75.9019	86.8524	83.5589	Up Regulated
PACS2	Phosphofurin acidic cluster sorting protein 2	ENSBTAG00000020123	0.2973	0.00196889	14.568	12.0582	11.6378	12.8612	12.2118	10.3258	Down Regulated
PAFAH2	Platelet-activating factor acetylhydrolase 2, cytoplasmic	ENSBTAG00000001124	0.798534	0.0289546	4.97918	2.73279	2.55457	3.23686	1.98574	2.18691	Down Regulated
PAICS	phosphoribosylaminoimidazole carboxylase, phosphoribosylaminoimidazole succinocarboxamide synthetase (PAICS), mRNA	ENSBTAG00000010577	0.766174	0.0247321	21.6036	17.7574	16.9045	22.6836	17.9088	17.456	Down Regulated
PAPOLA	Poly(A) polymerase alpha	ENSBTAG00000005009	1.61712	0.0399877	45.6812	36.8674	37.887	46.7511	38.6114	39.5791	Up Regulated
PCSK1N	proprotein convertase subtilisin/kexin type 1 inhibitor	ENSBTAG00000010634	0.871543	0.00647941	26.3759	64.6548	60.7327	22.1487	57.8295	53.1714	Down Regulated
PDHX	Pyruvate dehydrogenase protein X component	ENSBTAG00000015103	1.07831	0.0392378	18.7165	17.6677	18.4285	20.6089	18.8918	20.0789	Up Regulated
PDLIM7	PDZ and LIM domain protein 7	ENSBTAG00000018699	0.793288	0.0414824	202.197	129.472	158.774	170.216	135.651	142.853	Down Regulated
PGM1	Phosphoglucomutase-1	ENSBTAG00000014729	0.970516	0.0277678	48.6886	51.1558	50.9049	47.7728	48.9037	49.5294	Down Regulated
PITRM1	Pitrilysin metallopeptidase 1	ENSBTAG00000018482	1.12538	0.0350722	49.7603	37.1772	40.2325	51.8656	36.6887	39.2707	Up Regulated
PLA2G15	Group XV phospholipase A2	ENSBTAG00000003919	2.92087	0.0195715	7.42456	5.86809	6.69315	10.6738	5.75169	7.93727	Up Regulated
POLR1E	polymerase (RNA) I polypeptide E, 53kDa	ENSBTAG00000007737	0.81933	0.0256864	8.53305	7.09246	6.08802	8.9744	7.04941	6.34084	Down Regulated
POLR2B	DNA-directed RNA polymerase subunit beta	ENSBTAG00000019366	1.13402	0.00684113	30.5527	28.3656	22.7686	31.5213	24.9347	23.8157	Up Regulated
POPDC3	Popeye domain containing 3	ENSBTAG00000046017	0.710614	0.0474427	2.7022	0.950008	0.227781	2.42047	3.47061	3.9087	Down Regulated
PPFIA1	PTPRF interacting protein alpha 1	ENSBTAG00000022188	2.29771	0.00505782	12.1099	9.49044	9.63266	13.1206	8.342	8.77343	Up Regulated
PPP1R8	Nuclear inhibitor of protein phosphatase 1	ENSBTAG00000019409	0.975189	0.00706731	22.1336	17.6721	17.9869	21.5164	17.2075	17.5338	Down Regulated
PPP4C	Serine/threonine-protein phosphatase 4 catalytic subunit	ENSBTAG00000012928	0.771273	0.0121064	98.9747	71.8536	75.0465	88.3966	60.8661	63.6735	Down Regulated
PPTC7	PTC7 protein phosphatase homolog	ENSBTAG00000007128	1.08287	0.0428165	13.0887	10.402	10.9473	14.0065	11.2015	12.2975	Up Regulated
PPWD1	Peptidylprolyl isomerase domain and WD repeat-containing protein 1	ENSBTAG00000009514	0.675064	0.0102069	7.64189	4.60448	3.94032	5.16078	2.2534	3.10934	Down Regulated
PRELID1	PRELI domain-containing protein 1, mitochondrial	ENSBTAG00000009738	0.970625	0.0295345	142.735	125.007	129.601	145.362	121.351	123.065	Down Regulated
PREP	Prolyl endopeptidase	ENSBTAG00000016281	1.06297	0.0110094	30.2494	25.0327	25.1398	32.7307	26.6216	27.5143	Up Regulated
PRKAB1	5'-AMP-activated protein kinase subunit beta-1	ENSBTAG00000005940	1.03353	0.0105227	14.6162	13.1643	13.0645	15.8329	13.3217	13.6478	Up Regulated
PTOV1	Prostate tumor-overexpressed gene 1 protein homolog	ENSBTAG00000030578	0.676754	0.046754	99.2589	81.7948	76.4402	88.8412	85.6216	75.5898	Down Regulated
PUS3	RNA pseudouridine(38/39) synthase	ENSBTAG00000014339	2.29091	0.0249981	8.92856	8.23099	3.67244	5.12751	3.05871	3.65435	Up Regulated
PYGO2	Pygopus family PHD finger 2	ENSBTAG00000004331	0.919759	0.0200214	15.8217	12.1308	12.213	15.0482	11.2395	11.2199	Down Regulated
QPCTL	Glutaminyl-peptide cyclotransferase-like protein	ENSBTAG00000017921	0.951696	0.0432632	23.4957	20.5718	21.0489	22.7375	19.0047	20.1351	Down Regulated
RABGGTA	Geranylgeranyl transferase type-2 subunit alpha	ENSBTAG00000003652	1.06728	0.0244889	13.6609	9.45458	9.75255	14.4012	9.91764	10.8972	Up Regulated
RABGGTB	Geranylgeranyl transferase type-2 subunit beta	ENSBTAG00000018447	1.97955	0.00420462	7.52666	7.20988	6.2772	6.37074	5.28963	6.73766	Up Regulated
RAC3	Ras-related C3 botulinum toxin substrate 3	ENSBTAG00000013996	0.894609	0.0287741	24.7299	19.3924	19.3441	22.4446	17.4312	16.6653	Down Regulated
RAD9A	RAD9 checkpoint clamp component A; RAD9 homolog	ENSBTAG00000012141	0.857841	0.0328455	6.38842	3.90373	4.34652	5.95172	3.05713	3.75154	Down Regulated
RAP2A	RUN domain-containing protein 2A	ENSBTAG00000020412	1.36202	0.0083992	6.47765	8.68531	4.06243	4.66667	5.36702	9.6398	Up Regulated
RBM18	RNA binding motif protein 18 (RBM18), mRNA	ENSBTAG00000016367	1.11906	0.016713	18.0458	15.7806	14.9596	20.9365	16.6862	18.1092	Up Regulated
RCE1	CAAX prenyl protease 2	ENSBTAG00000019696	0.857956	0.0311608	13.4782	7.03974	6.82576	14.0955	6.55641	7.24569	Down Regulated
RF00055	Un-characterized protein	ENSBTAG00000014804	0.789506	0.00510594	20.6801	14.2393	14.5004	17.3969	10.2343	11.1696	Down Regulated
RF00614	Un-characterized protein	ENSBTAG00000017245	1.1876	0.0132345	7.57498	5.13332	4.80456	8.85186	6.01323	6.38832	Up Regulated
RF01211	Un-characterized protein	ENSBTAG00000001124	0.748945	0.00345526	7.10872	2.56753	3.10933	4.74719	1.85372	2.03412	Down Regulated
RFXANK	Regulatory factor X-associated ankyrin-containing protein (RFXANK), mRNA	ENSBTAG00000001762	0.704468	0.0425845	39.13	21.4935	24.5972	35.4246	24.3759	23.2263	Down Regulated
RHBDL2	Rhomboid, veinlet-like 2	ENSBTAG00000008023	1.47968	0.023318	1.50108	7.00915	7.52726	1.48126	6.45176	6.9381	Up Regulated
RHOC	Rho-related GTP-binding protein	ENSBTAG00000010577	0.963838	0.0203705	156.7	124.318	129.156	149.749	121.698	123.389	Down Regulated
RHOQ	Ras homolog gene family, member Q (RHOQ), mRNA	ENSBTAG00000013464	1.08609	0.00388712	47.8093	61.0365	60.4226	51.2674	68.3931	64.7747	Up Regulated
RNASEH2C	Ribonuclease H2 subunit C	ENSBTAG00000005577	0.89772	0.0464161	68.8779	51.6825	54.8124	63.0429	48.979	48.0327	Down Regulated
RPA3	Replication protein A3	ENSBTAG00000013168	0.942247	0.0456895	34.2733	37.9198	36.7599	31.6447	35.5953	34.3409	Down Regulated
RPL15	Ribosomal protein L15	ENSBTAG00000033080	1.38921	0.0349102	217.35	181.264	162.417	202.837	176.266	177.657	Up Regulated
RPLP0	60S acidic ribosomal protein P0	ENSBTAG00000017389	1.15665	0.0226908	1316.81	1133.35	1092.89	1260.39	1181.06	1146.6	Up Regulated
RPRM	Protein reprimo	ENSBTAG00000021526	0.889061	0.0428613	11.0764	9.02357	8.58306	10.3126	7.13858	8.33393	Down Regulated
RPS11	Ribosomal protein S11	ENSBTAG00000008133	0.919437	0.049837	707.203	747.361	757.739	691.291	678.4	663.582	Down Regulated
RPS24	40S ribosomal protein S24	ENSBTAG00000013264	1.13788	0.0369206	935.533	814.333	819.223	900.028	895.519	822.397	Up Regulated
RPS26	Ribosomal protein S26	ENSBTAG00000038896	3.15085	0.0242999	314.631	263.409	268.434	300.983	267.682	241.77	Up Regulated
RPUSD3	Mitochondrial mRNA pseudouridine synthase	ENSBTAG00000007968	0.553206	0.00277665	9.16692	6.68222	9.08052	8.2162	7.95933	6.80733	Down Regulated
RPUSD3	Mitochondrial mRNA pseudouridine synthase	ENSBTAG00000014079	0.599745	0.00676272	8.89579	6.85209	8.65784	8.2162	7.95933	6.80733	Down Regulated
RRS1	Ribosome biogenesis regulatory protein homolog	ENSBTAG00000016716	0.923925	0.0406948	17.2933	11.8866	12.1975	16.655	11.1375	11.3522	Down Regulated
RSRC2	Arginine/serine-rich coiled-coil 2	ENSBTAG00000006118	0.449605	0.00605722	9.36247	8.58515	9.54968	8.8879	8.42272	7.53574	Down Regulated
SAMM50	Sorting and assembly machinery component 50 homolog	ENSBTAG00000045957	0.0217175	8.79333e-06	46.5532	37.389	38.4423	44.6989	38.2961	41.7537	Down Regulated
SARS2	Serine--tRNA ligase, mitochondrial	ENSBTAG00000001780	0.91619	0.0143859	14.5792	10.982	10.8738	13.57	9.93192	10.3386	Down Regulated
SC5D	Sterol-C5-desaturase (ERG3 delta-5-desaturase homolog, S. cerevisiae)-like (SC5DL)	ENSBTAG00000019246	0.353797	0.0409303	2.42931	4.07866	4.46349	14.1539	2.81491	19.1403	Down Regulated
SCAP	Sterol regulatory element-binding protein cleavage-activating protein	ENSBTAG00000015782	1.07153	0.010006	41.4637	50.4043	49.0244	42.6812	53.6875	52.8801	Up Regulated
SCO2	Protein SCO2 homolog, mitochondrial	ENSBTAG00000012609	0.918635	0.02091	14.3564	8.66029	9.71654	12.953	9.37376	8.26158	Down Regulated
SEC11A	Signal peptidase complex catalytic subunit	ENSBTAG00000011239	1.32971	0.0383838	55.4806	53.655	69.3946	77.6732	77.336	72.4402	Up Regulated
SERF1A	Small EDRK-rich factor 1A (telomeric)	ENSBTAG00000034360	0.851036	0.0261298	17.351	15.2916	14.123	15.7739	12.7674	13.0773	Down Regulated
SERINC3	Serine incorporator 3	ENSBTAG00000010789	1.06774	0.0284054	30.1135	39.0468	36.4139	31.7057	41.5138	39.8595	Up Regulated
SERPINB1	Leukocyte elastase inhibitor	ENSBTAG00000019011	0.475871	0.0355384	6.63462	7.27819	8.41599	8.38686	8.06735	8.64324	Down Regulated
SFSWAP	Splicing factor, suppressor of white-apricot family	ENSBTAG00000000439	0.65931	0.0489812	12.7345	7.52818	9.73702	12.417	4.4095	4.71118	Down Regulated
SFSWAP	Splicing factor, suppressor of white-apricot family	ENSBTAG00000019409	0.674226	0.0403584	9.39469	5.61288	7.43343	8.22011	5.61267	6.52199	Down Regulated
SGSM3	Small G protein signaling modulator 3	ENSBTAG00000009624	0.733348	0.044541	5.18617	6.36744	5.07552	6.35603	6.04204	7.09482	Down Regulated
SH2B1	SH2B adaptor protein 1	ENSBTAG00000021660	2.06223	0.0333825	2.33914	0	0	3.40439	1.21135	1.99364	Up Regulated
SH3BP2	SH3-domain binding protein 2	ENSBTAG00000032148	0.92943	0.00483689	15.0708	8.64899	9.36525	14.0703	7.99736	8.49439	Down Regulated
SLAIN1	SLAIN motif family, member 1	ENSBTAG00000003511	1.17004	0.0497969	9.05329	7.64177	6.79408	10.2312	8.69051	9.30997	Up Regulated
SLC24A5	Solute carrier family 24, member 5	ENSBTAG00000004854	0.76545	0.0359989	1.9437	1.59597	1.52934	1.90928	6.8615	2.48981	Down Regulated
SLCO3A1	Solute carrier organic anion transporter family member 3A1	ENSBTAG00000019312	1.53297	0.0107364	23.7615	25.8047	29.8057	25.4958	28.5199	30.4134	Up Regulated
SLIRP	SRA stem-loop-interacting RNA-binding protein, mitochondrial	ENSBTAG00000008135	0.78707	0.0128046	70.1687	52.6932	59.219	68.8784	50.9913	50.3863	Down Regulated
SMG8	SMG8, Nonsense Mediated MRNA Decay Factor	ENSBTAG00000008934	1.67792	0.0010823	3.63916	3.03278	3.01665	7.48415	5.56147	5.37052	Up Regulated
SNRNP40	U5 small nuclear ribonucleoprotein 40 kDa protein	ENSBTAG00000012659	0.910952	0.0401502	30.5423	25.5458	24.3823	28.4542	22.393	22.2926	Down Regulated
SPPL3	Signal peptide peptidase like 3	ENSBTAG00000021767	1.39348	0.0111326	21.8636	17.4643	20.9131	15.5571	22.7693	17.288	Up Regulated
SPTBN1	Spectrin, beta, non-erythrocytic 1	ENSBTAG00000006995	1.70235	0.00295607	42.0344	52.7505	56.942	42.2162	53.7954	58.602	Up Regulated
SRA1	Steroid receptor RNA activator 1	ENSBTAG00000001449	0.905893	0.0100474	15.5249	14.0921	14.1508	14.617	11.4488	10.752	Down Regulated
SRPX2	Sushi repeat-containing protein	ENSBTAG00000037686	0.505352	0.0151389	22.6894	18.9205	15.017	22.9453	15.5431	13.9806	Down Regulated
SRSF3	Serine/arginine-rich splicing factor 3	ENSBTAG00000040006	0.916886	0.00132396	40.7258	32.4459	29.9746	41.5494	31.1961	28.4086	Down Regulated
SUMF1	Sulfatase-modifying factor 1	ENSBTAG00000039855	1.07352	0.0440365	18.3401	25.3237	26.9509	18.2467	28.6796	27.4044	Up Regulated
SYAP1	Synapse associated protein 1	ENSBTAG00000011591	0.939156	0.0350163	24.7636	27.2066	27.4021	23.7457	24.8932	25.693	Down Regulated
SYS1	SYS1, Golgi Trafficking Protein	ENSBTAG00000005181	0.429662	0.0347324	6.87541	3.685	3.31893	3.43854	6.1687	5.48795	Down Regulated
TAX1BP3	Tax1 (human T-cell leukemia virus type I) binding protein 3	ENSBTAG00000017245	1.03725	0.0191104	157.484	144.064	148.597	163.945	150.427	152.607	Up Regulated
TAZ	Tafazzin	ENSBTAG00000013464	0.78814	0.031934	7.41907	4.29027	5.48188	6.09248	3.22486	3.70681	Down Regulated
TCF3	Transcription factor 3	ENSBTAG00000008695	0.909574	0.0371034	27.0768	19.0539	18.2017	28.104	18.5396	17.4941	Down Regulated
TFCP2	Transcription factor CP2	ENSBTAG00000014079	4.34357	1.23349e-05	14.2835	10.0855	13.5252	14.3838	10.7373	12.6577	Up Regulated
THAP11	THAP domain-containing protein 11	ENSBTAG00000019013	0.912441	0.0498366	22.6315	16.6727	18.3362	20.0973	15.3689	16.7429	Down Regulated
TKFC	Triokinase/FMN cyclase	ENSBTAG00000019011	0.919937	0.0227849	5.95447	8.30672	8.24893	5.37453	7.965	7.16703	Down Regulated
TMBIM1	Transmembrane BAX inhibitor motif containing 1	ENSBTAG00000003935	0.966098	0.0300094	57.7759	50.6872	52.6058	56.1307	49.1386	50.2346	Down Regulated
TMEM117	Transmembrane protein 117	ENSBTAG00000005196	1.10253	0.0339331	4.14011	3.62301	5.15486	2.67093	2.95963	2.9529	Up Regulated
TMEM128	Transmembrane protein 128	ENSBTAG00000012659	1.2857	0.0221789	12.1755	14.8855	11.0842	15.0635	13.2334	11.7842	Up Regulated
TMLHE	Rimethyllysine dioxygenase, mitochondrial	ENSBTAG00000011648	1.21816	0.0298777	2.6265	4.78158	4.42682	3.42365	5.52628	5.5286	Up Regulated
TMX4	Thioredoxin-related transmembrane protein 4	ENSBTAG00000021482	1.10393	0.022892	26.7053	26.8318	25.6964	28.6488	28.9735	30.1642	Up Regulated
TNFRSF12A	Tumor necrosis factor receptor superfamily, member 12A (TNFRSF12A), transcript variant 1	ENSBTAG00000012082	0.830046	0.0061906	107.163	70.0975	71.4518	101.136	64.9334	59.0184	Down Regulated
TNPO2	Transportin-2	ENSBTAG00000011811	0.67757	0.0377387	28.1005	25.1644	19.131	29.0869	20.4624	24.587	Down Regulated
TOMM40L	Translocase of outer mitochondrial membrane 40 homolog	ENSBTAG00000016387	1.21122	0.0191999	6.94268	6.4202	7.21974	9.23299	8.0133	8.32987	Up Regulated
TOMM70	Translocase of outer mitochondrial membrane 70 homolog A	ENSBTAG00000014302	0.972543	0.0454884	43.5054	31.7072	30.9859	46.7372	29.1855	31.2545	Down Regulated
TPX2	Targeting protein for Xklp2	ENSBTAG00000018775	1.69458	0.0362946	12.7343	9.06703	13.6098	11.5086	9.05241	10.6848	Up Regulated
TSC2	Tuberous sclerosis 2	ENSBTAG00000003535	0.31193	0.035809	10.0913	10.1851	5.64785	6.29632	8.07678	7.73266	Down Regulated
TSEN54	tRNA splicing endonuclease subunit	ENSBTAG00000000824	0.728039	0.0486814	11.7617	8.68948	9.58171	11.3171	8.55166	8.05354	Down Regulated
TTC1	Tetratricopeptide repeat domain 1	ENSBTAG00000010321	0.939512	0.0448065	42.3958	30.8223	30.7951	38.1664	28.3631	29.5695	Down Regulated
TTC17	Tetratricopeptide repeat domain 17	ENSBTAG00000017831	1.05943	0.0325446	9.89308	7.97476	8.34732	10.8417	8.32926	8.82634	Up Regulated
TYW3	tRNA wybutosine-synthesizing protein 3 homolog	ENSBTAG00000020154	1.10778	0.00246355	6.47922	4.14215	4.35054	7.06636	4.74813	5.02323	Up Regulated
UAP1	UDP-N-acteylglucosamine pyrophosphorylase 1	ENSBTAG00000010206	1.80356	0.00891021	20.0205	24.3993	22.2385	22.1653	21.3697	20.5939	Up Regulated
UAP1L1	UDP-N-acetylglucosamine pyrophosphorylase 1 like 1	ENSBTAG00000009213	0.399407	0.00853643	12.8025	9.32466	9.48474	11.2804	9.57575	10.3856	Down Regulated
UAP1L1	UDP-N-acetylglucosamine pyrophosphorylase 1 like 1	ENSBTAG00000048054	0.475385	0.0313461	13.3504	8.9574	8.42867	11.2804	9.57575	10.3856	Down Regulated
UBA52	Ubiquitin-60S ribosomal protein L40	ENSBTAG00000046644	0.906206	0.0221629	720.317	705.47	704.858	694.935	604.486	642.531	Down Regulated
UBE2N	Ubiquitin-conjugating enzyme E2 N	ENSBTAG00000010777	0.964083	0.00625902	51.523	53.6441	53.8101	49.5281	51.6122	52.0356	Down Regulated
UBL4A	Ubiquitin-like 4A	ENSBTAG00000004348	0.796837	0.0180665	14.2072	14.6537	13.1978	10.4056	10.7882	11.72	Down Regulated
UCKL1	Uridine-cytidine kinase 1-like 1	ENSBTAG00000019334	0.518819	0.0196145	14.4558	7.07976	11.6163	11.6482	7.69529	8.17477	Down Regulated
VMAC	Vimentin-type intermediate filament associated coiled-coil protein	ENSBTAG00000004438	2.13677	0.021929	0.844919	0.590451	0.844894	1.72339	3.06408	3.77614	Up Regulated
VPS33A	Vacuolar protein sorting 33 homolog A	ENSBTAG00000017298	1.09503	0.032393	15.2242	13.57	12.9296	17.1693	14.046	14.804	Up Regulated
WDR46	WD repeat domain 46	ENSBTAG00000016824	0.921746	0.00765613	28.2975	20.3216	20.0787	27.4902	18.3459	19.1614	Down Regulated
WIZ	Widely interspaced zinc finger motifs	ENSBTAG00000007370	1.10816	0.0384256	18.2672	10.7235	12.6814	15.0135	11.5777	11.6949	Up Regulated
XPNPEP1	Xaa-Pro aminopeptidase 1	ENSBTAG00000006792	1.07849	0.0399677	24.5533	20.6346	21.5247	26.7648	21.7714	23.6875	Up Regulated
YIF1B	Yip1 interacting factor homolog B	ENSBTAG00000006928	1.2564	0.0391971	34.8927	30.439	26.6281	33.5091	29.7235	30.6127	Up Regulated
ZADH2	Prostaglandin reductase-3	ENSBTAG00000004438	3.58581	0.0451104	0.558072	3.64662	0.090303	1.59054	1.71619	1.95961	Up Regulated
ZBTB10	Zinc finger and BTB domain containing 10	ENSBTAG00000018564	1.0924	0.0416537	7.86641	5.98561	5.8379	8.57083	6.241	6.95693	Up Regulated
ZFYVE27	Zinc Finger FYVE-Type Containing 27	ENSBTAG00000003049	0.747994	0.0198904	21.1229	17.7629	17.109	17.5916	18.1059	16.7322	Down Regulated
ZNF322	Zinc finger protein 322	ENSBTAG00000031741	1.75833	0.0105832	8.27124	6.74193	5.83328	9.34874	6.37349	6.71035	Up Regulated
ZNF382	Zinc finger protein 382	ENSBTAG00000007370	0.569264	0.017879	4.70786	5.33145	3.49907	5.1644	4.75832	4.36723	Down Regulated
ZNF593	Zinc finger protein 593	ENSBTAG00000009562	0.881199	0.0443913	26.8127	17.3353	16.8339	24.8273	15.3959	15.1667	Down Regulated
ZNF639	Zinc finger protein 639	ENSBTAG00000006792	1.54261	0.0447692	2.16851	3.46273	2.722	3.90835	3.62817	2.98379	Up Regulated
ZNF711	Zinc finger protein 711	ENSBTAG00000002668	1.10441	0.0349407	28.5485	22.0191	19.8669	29.8819	24.2157	23.5145	Up Regulated
ZNF771	Zinc finger protein 771	ENSBTAG00000021222	0.80667	0.032676	64.3521	37.8781	34.4139	56.8958	35.6139	39.3461	Down Regulated

## Sheet: Control vs 41 oC
GeneNames	GeneIDs	Gene name	Ensemble IDs	Fold change	P-value	38℃-1	38℃-2	38℃-3	41℃-1	41℃-2	41℃-3	Expression status based on FC
ATG4D	MSTRG.14622	Autophagy related 4D cysteine peptidase(ATG4D)	ENSBTAG00000010727	0.787569	4.40427e-07	211.308	213.924	212.556	200.529	202.646	200.209	Down Regulated
BAG4	MSTRG.10766	BCL2 associated athanogene 4(BAG4)	ENSBTAG00000013143	1.27747	4.43427e-06	104.433	102.611	106.505	115.561	115.675	118.879	Up Regulated
BAX	MSTRG.5775	BCL2 associated X, apoptosis regulator(BAX)	ENSBTAG00000013340	1.97205	3.66427e-07	8.88192	8.38547	8.13504	14.9544	14.5967	16.1926	Up Regulated
BCAP31	MSTRG.16520	B-cell receptor-associated protein 31(BCAP31)	ENSBTAG00000020547	2.24508	5.25327e-07	104.767	107.566	107.953	196.487	193.031	190.054	Up Regulated
BCL2L1	MSTRG.2923	BCL2 like 1(BCL2L1)	ENSBTAG00000006526	0.611171	5.35333e-06	54.1226	54.851	56.5786	45.3072	46.9811	48.7315	Down Regulated
BCL2L12	MSTRG.5807	BCL2 like 12(BCL2L12)	ENSBTAG00000006638	1.60852	5.60427e-06	150.636	147.358	156.915	172.09	173.448	172.336	Up Regulated
BMP6	MSTRG.9422	Bone morphogenetic protein 6(BMP6)	ENSBTAG00000019234	0.496489	5.60427e-06	113.294	118.98	122.788	55.943	64.9591	68.2017	Down Regulated
CASP3	MSTRG.10671	Caspase 3, apoptosis-related cysteine peptidase(CASP3)	ENSBTAG00000015874	1.35022	5.63215e-06	23.5864	19.7681	19.9215	44.2934	40.5271	42.5056	Up Regulated
CASP6	MSTRG.13944	Caspase 6(CASP6)	ENSBTAG00000012537	1.91185	5.66877e-06	13.3277	13.5297	14.1101	24.0375	26.0537	26.8945	Up Regulated
CAT	MSTRG.3936	Catalase(CAT)	ENSBTAG00000020980	1.92497	5.97345e-06	39.609	40.1686	41.4354	64.1748	60.8162	62.6196	Up Regulated
CCND2	MSTRG.13661	Cyclin D2(CCND2)	ENSBTAG00000016649	0.991198	6.32159e-06	36.2294	36.2639	35.2958	29.5268	29.7345	28.5436	Down Regulated
CDK2	MSTRG.13355	Cyclin dependent kinase 2(CDK2)	ENSBTAG00000004021	0.0704048	6.34427e-06	241.562	240.262	243.46	191.861	189.283	190.289	Down Regulated
CYP11A1	MSTRG.8244	Cytochrome P450, family 11, subfamily A, polypeptide 1(CYP11A1)	ENSBTAG00000006934	0.00582186	6.62359e-06	71.2624	73.6386	71.3542	43.7619	41.3968	41.366	Down Regulated
EDEM2	MSTRG.2971	ER degradation enhancing alpha-mannosidase like protein 2(EDEM2)	ENSBTAG00000003815	2.69426	1.4215e-07	17.767	21.4005	20.7495	58.9173	50.6377	51.5463	Up Regulated
FOXO3	MSTRG.15995	Forkhead box O3(FOXO3)	ENSBTAG00000011234	2.20092	1.06956e-06	101.071	100.636	101.127	270.179	265.354	282.777	Up Regulated
GSR	MSTRG.10737	Glutathione-disulfide reductase(GSR)	ENSBTAG00000007115	26.1269	1.70789e-06	21.3813	22.8728	22.7859	222.685	223.61	222.063	Up Regulated
GSTA3	MSTRG.9163	Glutathione S-transferase, alpha 3(GSTA3)	ENSBTAG00000032642	5.08922	2.72219e-06	225.285	227.868	227.279	435.26	410.266	432.832	Up Regulated
HMOX1	MSTRG.13454	Heme oxygenase 1(HMOX1)	ENSBTAG00000015582	5.81439	3.11427e-07	11.0931	10.3451	11.3912	156.26	160.266	154.832	Up Regulated
HSD17B8	MSTRG.8986	Hydroxysteroid 17-beta dehydrogenase 8(HSD17B8)	ENSBTAG00000020927	4.82122	3.15345e-06	6.41508	8.52352	9.71248	75.3809	78.4753	86.9994	Up Regulated
HSP90AA1	MSTRG.8412	Heat shock protein 90 alpha family class A member 1(HSP90AA1)	ENSBTAG00000006270	5.03452	3.45215e-06	536.86	530.47	526.086	862.683	872.195	842.014	Up Regulated
HSP90AB1	MSTRG.9127	Heat shock protein 90 alpha family class B member 1(HSP90AB1)	ENSBTAG00000000778	4.03521	8.88674e-06	486.834	494.193	452.213	775.137	777.453	759.413	Up Regulated
HSP90B1	MSTRG.13410	Heat shock protein 90 beta family member 1(HSP90B1)	ENSBTAG00000003362	4.91774	9.19915e-06	457.476	458.197	458.722	790.746	792.386	781.089	Up Regulated
HSPA13	MSTRG.66	Heat shock protein family A (Hsp70) member 13(HSPA13)	ENSBTAG00000012908	5.1633	9.33215e-06	13.8573	14.854	14.2521	223.736	244.254	260.81	Up Regulated
HSPA14	MSTRG.2666	Heat shock protein family A (Hsp70) member 14(HSPA14)	ENSBTAG00000016451	4.53344	1.34215e-06	31.8649	32.3416	32.3157	331.46	325.467	352.765	Up Regulated
HSPA4	MSTRG.14980	Heat shock protein family A (Hsp70) member 4(HSPA4)	ENSBTAG00000015683	4.04202	1.05522e-06	46.6394	47.2899	46.2258	268.441	251.219	249.305	Up Regulated
HSPA8	MSTRG.3710	Heat shock protein family A (Hsp70) member 8(HSPA8)	ENSBTAG00000013162	8.01052	2.14215e-05	1175.05	1185.75	1178.95	2097.23	2028.66	2002.83	Up Regulated
HSPD1	MSTRG.7305	Heat shock protein family D (Hsp60) member 1(HSPD1)	ENSBTAG00000012586	5.21127	2.34215e-06	110.469	111.587	106.798	158.46	154.636	159.329	Up Regulated
HSPH1	MSTRG.2384	Heat shock protein family H (Hsp110) member 1(HSPH1)	ENSBTAG00000005012	4.05129	2.55215e-05	55.9343	48.9106	54.583	236.957	335.218	224.293	Up Regulated
INHA	MSTRG.7453	Inhibin alpha subunit(INHA)	ENSBTAG00000009972	4.90781	7.06322e-06	44.2683	52.5401	47.4865	110.805	100.542	104.723	Up Regulated
INHBA	MSTRG.12784	Inhibin beta A subunit(INHBA)	ENSBTAG00000002912	2.63714	8.03357e-06	310.788	310.438	311.199	415.833	424.885	415.008	Up Regulated
INHBB	MSTRG.7277	Inhibin beta B subunit(INHBB)	ENSBTAG00000032017	3.90354	2.62215e-06	166.597	166.31	168.347	319.24	414.448	313.566	Up Regulated
KEAP1	MSTRG.14621	Kelch like ECH associated protein 1(KEAP1)	ENSBTAG00000003543	3.78155	2.62215e-06	18.166	17.4906	17.7487	81.795	89.4055	83.8797	Up Regulated
MAPK8IP1	MSTRG.3977	Mitogen-activated protein kinase 8 interacting protein 1(MAPK8IP1)	ENSBTAG00000000317	3.03463	2.72215e-06	11.0101	11.1018	11.5334	74.4679	80.4177	80.8825	Up Regulated
NFKB2	MSTRG.10474	Nuclear factor kappa B subunit 2(NFKB2)	ENSBTAG00000006017	1.32802	2.76515e-06	21.1975	13.303	13.9302	31.9388	30.591	30.6249	Up Regulated
PCNA	MSTRG.2781	Proliferating cell nuclear antigen(PCNA)	ENSBTAG00000006065	0.0914257	8.60427e-07	133.653	132.702	134.836	53.6142	53.7477	55.6548	Down Regulated
PLK1	MSTRG.9976	Polo like kinase 1(PLK1)	ENSBTAG00000014453	0.0249113	8.60427e-07	119.8	115.001	116.869	77.6505	73.6535	75.4469	Down Regulated
PRDX6	MSTRG.4423	Peroxiredoxin 6(PRDX6)	ENSBTAG00000004855	0.0915619	8.70933e-06	151.031	190.905	204.704	97.0171	103.152	112.561	Down Regulated
RNF185	MSTRG.5005	Ring finger protein 185(RNF185)	ENSBTAG00000002828	5.03205	8.80427e-07	22.0103	22.288	22.5229	225.198	222.261	221.436	Up Regulated
RNF5	MSTRG.9174	Ring finger protein 5(RNF5)	ENSBTAG00000025413	0.0897491	8.08867e-06	32.7488	31.9387	33.1422	17.5017	17.9245	17.89	Down Regulated
SCARB1	MSTRG.4758	Scavenger receptor class B member 1(SCARB1)	ENSBTAG00000014269	0.0554541	9.19915e-06	108.982	109.209	106.21	41.8105	45.8223	52.1012	Down Regulated
SOD1	MSTRG.36	Superoxide dismutase 1, soluble(SOD1)	ENSBTAG00000018854	4.97267	6.32159e-06	162.877	158.069	164.946	450.058	452.59	449.028	Up Regulated
SOD2	MSTRG.16233	Superoxide dismutase 2, mitochondrial(SOD2)	ENSBTAG00000006523	5.80094	6.34427e-06	33.9104	45.5061	47.2542	146.83	150.115	149.525	Up Regulated
STAR	MSTRG.10764	Steroidogenic acute regulatory protein(STAR)	ENSBTAG00000033345	0.0198762	6.62359e-06	94.8856	93.9822	92.4584	12.6411	14.4065	13.9161	Down Regulated
TRAF2	MSTRG.2230	TNF receptor associated factor 2(TRAF2)	ENSBTAG00000010497	1.17252	7.00079e-06	110.476	112.593	111.237	130.584	132.905	136.401	Up Regulated
ZNRF2	MSTRG.12700	Zinc and ring finger 2(ZNRF2)	ENSBTAG00000000260	0.651141	7.62359e-06	158.604	139.203	136.242	113.75	118.728	116.025	Down Regulated
AATF	MSTRG.6127	Apoptosis antagonizing transcription factor	ENSBTAG00000021927	1.06299	0.0365844	18.6013	13.3151	13.1506	18.7946	12.4515	13.9473	Up Regulated
ABCC1	MSTRG.9925	ATP binding cassette subfamily C member 1(ABCC1)	ENSBTAG00000021090	0.31382	0.00209859	2.8805	3.62401	3.72353	4.05715	5.38846	5.40635	Down Regulated
ABRAXAS1	MSTRG.14251	BRCA1-A complex subunit Abraxas 1	ENSBTAG00000014076	1.11033	0.0347746	11.1286	8.55689	8.19895	12.3617	8.18892	9.11522	Up Regulated
ACO2	MSTRG.13776	Aconitase 2(ACO2)	ENSBTAG00000006429	1.06043	0.00975821	143.246	121.262	119.928	147.801	120.471	126.817	Up Regulated
ACOT7	MSTRG.4326	Acyl-CoA thioesterase 7	ENSBTAG00000021202	1.10617	0.0275465	43.018	35.8507	34.5878	45.7345	35.9296	39.6818	Up Regulated
ACP1	MSTRG.16284	Acid phosphatase 1, soluble (ACP1), mRNA	ENSBTAG00000020498	0.908816	0.00406367	37.314	32.4259	28.7472	37.6804	28.8577	28.9811	Down Regulated
ADAMDEC1	MSTRG.15615	ADAM-like, decysin 1	ENSBTAG00000001125	0.810617	0.0168091	0.819819	3.44729	2.91735	0.493325	3.87045	2.56031	Down Regulated
AGFG1	MSTRG.7479	ArfGAP with FG repeats 1(AGFG1)	ENSBTAG00000021323	1.26398	0.0431617	29.0208	22.6715	20.2487	31.2808	20.7777	21.5245	Up Regulated
AKAP8	MSTRG.14514	A kinase (PRKA) anchor protein 8	ENSBTAG00000001807	0.837851	0.0292544	10.709	7.1668	7.01857	7.96258	5.41557	5.75729	Down Regulated
ALKBH1	MSTRG.1402	AlkB, alkylation repair homolog 1	ENSBTAG00000008133	1.48373	0.0491377	4.29969	4.55427	4.34627	6.86567	3.7879	4.7354	Up Regulated
ALKBH5	MSTRG.6473	AlkB, alkylation repair homolog 5	ENSBTAG00000025046	1.07132	0.0129042	10.0772	5.39972	5.40411	6.76382	5.32291	5.76253	Up Regulated
ALKBH7	MSTRG.14707	AlkB, alkylation repair homolog 7	ENSBTAG00000025540	0.856466	0.0112015	24.0547	18.9002	19.1133	18.819	15.7678	15.4117	Down Regulated
AP2A2	MSTRG.11472	Adaptor related protein complex 2 alpha 2 subunit(AP2A2)	ENSBTAG00000009915	1.11402	0.0273181	52.4592	41.8457	44.0392	50.2848	42.9231	47.3072	Up Regulated
APOE	MSTRG.5679	Apolipoprotein E(APOE)	ENSBTAG00000010123	0.907448	0.00853534	103.231	131.161	131.244	93.9885	134.185	118.948	Down Regulated
ARHGEF25	MSTRG.13301	Rho guanine nucleotide exchange factor (GEF) 25 (ARHGEF25)	ENSBTAG00000018003	0.76857	0.0399716	6.39429	2.34022	2.09714	5.4379	0.716105	0.95188	Down Regulated
ARMC8	MSTRG.532	Armadillo repeat containing 8	ENSBTAG00000019952	1.06999	0.00288937	8.7496	7.16538	7.06583	9.50462	6.93114	7.55334	Up Regulated
ARV1	MSTRG.10847	ARV1 Homolog, Fatty Acid Homeostasis Modulator	ENSBTAG00000021822	0.904944	0.0411892	7.6014	11.4923	11.9433	7.35278	12.269	10.5555	Down Regulated
ATG4D	MSTRG.14622	Autophagy related 4D cysteine peptidase(ATG4D)	ENSBTAG00000010727	1.20995	0.018922	19.8101	14.5789	12.7946	19.5289	12.6456	12.2089	Up Regulated
ATG4D	MSTRG.14622	Autophagy related 4D cysteine peptidase(ATG4D)	ENSBTAG00000010727	1.09876	0.0480176	19.3084	13.9242	12.5559	19.5289	12.6456	12.2089	Up Regulated
ATP13A1	MSTRG.14416	ATPase type 13A1	ENSBTAG00000007128	0.893877	0.00769665	19.4873	14.4877	15.2176	16.0207	12.3874	13.1715	Down Regulated
AUH	MSTRG.15726	AU RNA binding protein/enoyl-CoA hydratase	ENSBTAG00000047649	4.34378	0.00456137	3.80146	7.49762	8.63979	4.24103	6.4474	7.57979	Up Regulated
AUH	MSTRG.15726	AU RNA binding protein/enoyl-CoA hydratase	ENSBTAG00000047649	2.65386	0.029322	2.749	4.16364	4.79156	2.58562	3.96596	4.71591	Up Regulated
BET1	MSTRG.12495	Bet1 golgi vesicular membrane trafficking protein	ENSBTAG00000003424	0.934561	0.049739	11.173	13.5991	13.4219	10.6456	13.9192	12.3744	Down Regulated
BLVRA	MSTRG.12775	Biliverdin reductase A(BLVRA)	ENSBTAG00000013414	0.929745	0.0469965	41.5763	57.0879	53.2955	38.1488	57.3976	53.6857	Down Regulated
BNIP3L	MSTRG.15622	BCL2/adenovirus E1B 19 kDa protein-interacting protein 3-like	ENSBTAG00000021307	0.898825	0.00666233	120.364	130.667	130.707	111.597	121.152	114.533	Down Regulated
BSCL2	MSTRG.11257	BSCL2, Seipin Lipid Droplet Biogenesis Associated	ENSBTAG00000002503	3.16949	0.0195927	12.017	11.6213	10.1511	15.9776	13.9144	14.9622	Up Regulated
BSG	MSTRG.14917	Basigin isoform 2	ENSBTAG00000016648	0.930256	0.0440013	361.874	435.864	454.66	331.287	447.37	435.319	Down Regulated
BTBD1	MSTRG.8154	BTB (POZ) domain containing 1	ENSBTAG00000021341	1.06238	0.00109048	19.9879	17.9062	18.3218	21.0793	18.645	19.053	Up Regulated
C16H1orf159	MSTRG.4387	Chromosome 16 open reading frame, human C1orf159 (C16H1orf159), mRNA	ENSBTAG00000014511	0.396126	0.0443672	4.67403	3.57375	4.04062	4.30332	3.08737	2.84716	Down Regulated
C17H12orf43	MSTRG.4919	C12orf43 homolog; Chromosome 12 open reading frame 43	ENSBTAG00000021796	0.832686	0.0222319	15.1002	11.5167	13.7574	14.6103	9.18883	10.9754	Down Regulated
C18H16orf70	MSTRG.5337	Chromosome 16 open reading frame 70	ENSBTAG00000005058	1.52257	0.034861	5.62263	5.12799	5.86976	4.91937	4.50004	4.86843	Up Regulated
CARS	MSTRG.11459	Cysteinyl-tRNA synthetase(CARS)	ENSBTAG00000010777	1.08706	0.0241953	41.616	29.3249	30.8665	42.019	30.75	31.8621	Up Regulated
CASP2	MSTRG.12904	Caspase 2, apoptosis-related cysteine peptidase	ENSBTAG00000018159	0.625557	0.00637756	13.2891	10.1321	12.582	12.9479	10.9537	13.1772	Down Regulated
CBFB	MSTRG.5336	Core-binding factor, beta subunit	ENSBTAG00000016103	1.51317	0.0173819	32.7372	44.1942	32.5138	38.6694	36.2637	29.2648	Up Regulated
CCDC134	MSTRG.13787	Coiled-coil domain containing 134	ENSBTAG00000021173	0.750524	0.0380228	21.4333	37.9327	33.6842	20.4039	37.3185	34.5679	Down Regulated
CCDC137	MSTRG.6831	Coiled-coil domain containing 137	ENSBTAG00000000356	0.892997	0.0443666	13.6359	10.4914	9.73834	11.5114	7.93224	8.85409	Down Regulated
CD3EAP	MSTRG.5694	CD3e molecule, epsilon associated protein (CD3EAP), mRNA	ENSBTAG00000023601	1.11328	0.0436694	13.9631	7.95667	8.70638	15.4136	7.60237	8.46208	Up Regulated
CD82	MSTRG.3967	CD82 molecule(CD82)	ENSBTAG00000031252	0.448816	0.0411479	6.43503	14.411	17.6157	6.07595	15.063	14.8648	Down Regulated
CDC42SE1	MSTRG.11748	CDC42 small effector protein 1	ENSBTAG00000015363	0.967334	0.0441468	58.5616	53.3951	52.5528	57.8625	47.9976	50.242	Down Regulated
CDK16	MSTRG.16787	Cyclin-dependent kinase 16 (CDK16), mRNA	ENSBTAG00000016769	0.514379	0.0073446	19.7474	16.1881	18.8291	18.523	17.2262	17.0101	Down Regulated
CDK2	MSTRG.13355	Cyclin dependent kinase 2(CDK2)	ENSBTAG00000004021	1.0704	0.0444509	18.5624	11.2619	13.4598	17.8607	11.2826	12.2887	Up Regulated
CHODL	MSTRG.58	Chondrolectin (CHODL), mRNA	ENSBTAG00000000588	0.786715	0.0291135	1.33961	3.83553	3.34708	0.976326	4.09811	2.57673	Down Regulated
CNOT9	MSTRG.7421	CCR4-NOT transcription complex subunit 9(CNOT9)	ENSBTAG00000003807	0.94678	0.039777	25.9763	21.4311	21.7816	24.1802	19.5266	19.8274	Down Regulated
COMMD7	MSTRG.2937	COMM domain-containing protein 7	ENSBTAG00000016427	0.914879	0.0113215	26.2753	29.1353	28.2586	23.6725	27.9512	26.4379	Down Regulated
COPG2	MSTRG.12844	Coatomer subunit gamma-2	ENSBTAG00000017245	2.01373	0.0417427	9.43388	8.84218	7.71918	8.93431	9.14527	8.35106	Up Regulated
COX14	MSTRG.13143	Cytochrome c oxidase assembly protein	ENSBTAG00000000808	0.817979	0.0269154	30.2849	21.23	27.7702	28.397	23.8445	23.8269	Down Regulated
CPNE1	MSTRG.2979	Copine-1	ENSBTAG00000006955	1.02889	0.010725	28.6035	26.669	26.3509	31.8153	27.1615	26.2993	Up Regulated
CREBBP	MSTRG.9849	CREB binding protein(CREBBP)	ENSBTAG00000026403	1.05343	0.0287812	13.4786	11.3477	10.9633	14.1526	11.0034	11.5979	Up Regulated
CREG1	MSTRG.11529	Cellular repressor of E1A-stimulated genes 1	ENSBTAG00000008931	0.806067	0.0292205	12.4564	36.3102	33.0235	13.161	35.3261	27.5475	Down Regulated
CTNNBIP1	MSTRG.4293	Catenin beta interacting protein 1(CTNNBIP1)	ENSBTAG00000005933	0.242854	0.00908586	5.63977	6.70237	8.00695	5.44952	9.45124	9.1342	Down Regulated
DAB2	MSTRG.7900	DAB2, clathrin adaptor protein(DAB2)	ENSBTAG00000016152	0.571886	0.0188139	25.9976	70.722	104.576	30.1743	82.906	99.8224	Down Regulated
DAG1	MSTRG.8789	Dystroglycan 1(DAG1)	ENSBTAG00000011580	1.12191	0.0110544	189.435	175.935	165.135	202.241	167.272	172.414	Up Regulated
DCTPP1	MSTRG.10034	dCTP pyrophosphatase 1(DCTPP1)	ENSBTAG00000039962	0.913631	0.0387405	70.1993	82.141	80.7662	69.1297	73.9732	73.2761	Down Regulated
DDB1	MSTRG.11222	Damage specific DNA binding protein 1(DDB1)	ENSBTAG00000021569	0.955796	0.0492164	81.25	93.2499	89.6642	80.4912	88.6887	87.8917	Down Regulated
DEDD2	MSTRG.5643	Death effector domain containing 2 (DEDD2), mRNA	ENSBTAG00000005761	0.792399	0.00806145	5.90274	4.3682	4.29333	4.19067	2.79826	3.41246	Down Regulated
DHX30	MSTRG.8837	Putative ATP-dependent RNA helicase DHX30	ENSBTAG00000015833	2.18658	0.0426326	153.994	124.612	142.981	157.589	125.604	124.908	Up Regulated
DNAJB11	MSTRG.314	DnaJ heat shock protein family (Hsp40) member B11(DNAJB11)	ENSBTAG00000003151	0.950241	0.0322476	34.9072	45.4818	45.122	33.9276	46.715	43.7195	Down Regulated
DNASE1L1	MSTRG.16549	Deoxyribonuclease I-like 1 (DNASE1L1)	ENSBTAG00000007455	1.13815	0.0309404	19.9941	19.4638	20.0576	23.3874	20.9688	18.458	Up Regulated
DNTTIP1	MSTRG.3071	Deoxynucleotidyltransferase terminal-interacting protein 1	ENSBTAG00000016743	0.977684	0.0433231	16.9533	14.0827	14.4047	15.8812	13.269	13.8475	Down Regulated
DPY30	MSTRG.1580	Protein dpy-30 homolog	ENSBTAG00000009246	0.857878	0.0435364	48.0285	41.9967	46.6324	44.8943	42.2484	33.7862	Down Regulated
DSN1	MSTRG.3002	MIND kinetochore complex component, homolog (S. cerevisiae) (DSN1), mRNA	ENSBTAG00000013915	1.54105	0.0199145	2.23341	1.66724	1.98146	4.27854	2.40536	3.58261	Up Regulated
DVL2	MSTRG.6354	Dishevelled segment polarity protein 2(DVL2)	ENSBTAG00000003075	1.16357	0.0489021	10.303	6.26828	7.2169	12.081	6.38617	8.01937	Up Regulated
E4F1	MSTRG.9810	E4F transcription factor 1	ENSBTAG00000009961	1.86918	0.0468794	7.08842	3.81099	2.66219	6.01067	2.67685	4.59809	Up Regulated
EDEM2	MSTRG.2971	ER degradation enhancing alpha-mannosidase like protein 2(EDEM2)	ENSBTAG00000003815	0.873838	0.00902916	18.9173	20.6377	21.5463	18.7937	21.3688	19.7056	Down Regulated
EIF2AK1	MSTRG.10256	Eukaryotic translation initiation factor 2 alpha kinase 1(EIF2AK1)	ENSBTAG00000007370	1.05945	0.0271361	29.829	24.1483	24.4327	30.218	23.8949	26.107	Up Regulated
EIF2AK2	MSTRG.1596	Eukaryotic translation initiation factor 2 alpha kinase 2(EIF2AK2)	ENSBTAG00000008703	1.59455	0.0293457	6.67586	10.8926	9.00897	7.35435	7.17964	5.01462	Up Regulated
EIF2B1	MSTRG.4766	Eukaryotic translation initiation factor 2B subunit alpha(EIF2B1)	ENSBTAG00000007269	1.09358	0.0474784	14.3247	11.1933	11.9755	15.4889	11.4939	12.9546	Up Regulated
ELK3	MSTRG.13380	ELK3, ETS-domain protein (SRF accessory protein 2) (ELK3), mRNA	ENSBTAG00000001509	1.06681	0.0148928	18.7719	14.2546	15.1692	19.1886	14.6713	15.4845	Up Regulated
ELOVL5	MSTRG.9168	ELOVL fatty acid elongase 5(ELOVL5)	ENSBTAG00000003359	1.04025	0.000825874	71.8611	69.8987	70.2052	75.1553	71.607	72.7335	Up Regulated
EMC2	MSTRG.3420	ER membrane protein complex subunit 2	ENSBTAG00000010006	0.915685	0.0326	39.4771	38.1695	39.1737	39.5376	39.0927	39.1943	Down Regulated
EPAS1	MSTRG.1646	Endothelial PAS domain protein 1(EPAS1)	ENSBTAG00000003711	0.916042	0.0310498	20.0034	31.0868	28.6233	19.1999	30.5456	29.0299	Down Regulated
EPDR1	MSTRG.12636	Ependymin related protein 1	ENSBTAG00000033197	0.845286	0.0370775	28.1568	49.958	46.2805	27.7487	43.3155	41.9527	Down Regulated
EPS15L1	MSTRG.14503	Epidermal growth factor receptor pathway substrate 15-like 1	ENSBTAG00000009990	2.14393	0.0228673	15.242	10.1749	11.4342	15.5206	11.1594	11.9884	Up Regulated
ERI3	MSTRG.12267	ERI1 exoribonuclease family member 3	ENSBTAG00000015559	1.05863	0.00436881	21.2448	24.7958	23.8893	23.8269	25.2887	24.4076	Up Regulated
ETF1	MSTRG.15024	eukaryotic translation termination factor 1(ETF1)	ENSBTAG00000011415	1.94819	0.0443297	41.9034	40.0681	38.3962	43.0518	40.6868	40.3294	Up Regulated
ETV6	MSTRG.13572	ETS variant 6(ETV6)	ENSBTAG00000014605	1.12782	0.0476249	17.7738	17.9776	17.0695	21.6443	18.0477	19.5831	Up Regulated
EVI5L	MSTRG.14672	Ecotropic viral integration site 5-like (EVI5L), mRNA	ENSBTAG00000004294	2.99133	0.00596864	12.7437	11.9096	12.1529	12.3864	11.3691	11.6322	Up Regulated
EXOC4	MSTRG.12851	Exocyst complex component 4(EXOC4)	ENSBTAG00000014112	1.02639	0.0285183	17.6684	20.6924	20.5748	18.8426	22.1329	21.2419	Up Regulated
FABP3	MSTRG.7571	Fatty acid binding protein 3(FABP3)	ENSBTAG00000016819	19.2211	1.19976e-07	14.8354	18.6593	22.1974	21.4246	22.1996	22.474	Up Regulated
FADS2	MSTRG.11234	Fatty acid desaturase 2(FADS2)	ENSBTAG00000015505	0.842823	0.0159452	21.4282	36.371	33.2104	18.5652	33.8982	32.2389	Down Regulated
FAM53C	MSTRG.15017	Family with sequence similarity 53, member C	ENSBTAG00000030529	1.06315	0.0089828	32.9693	27.5886	28.4415	33.8154	28.8651	29.4248	Up Regulated
FAM83H	MSTRG.3208	Family with sequence similarity 83, member H	ENSBTAG00000038682	1.08106	0.0451353	7.99151	3.75421	3.43798	6.47153	2.98163	5.07799	Up Regulated
FOS	MSTRG.1371	Fos proto-oncogene, AP-1 transcription factor subunit(FOS)	ENSBTAG00000004322	0.696443	0.0402665	89.921	176.034	136.307	75.212	105.305	125.584	Down Regulated
G6PD	MSTRG.16561	Glucose-6-phosphate dehydrogenase(G6PD)	ENSBTAG00000019512	1.34099	0.0333223	21.3875	26.2119	27.863	21.4895	23.567	23.5528	Up Regulated
GALC	MSTRG.1421	Galactosylceramidase(GALC)	ENSBTAG00000001124	0.911763	0.0368756	6.38145	11.1804	10.609	6.64641	11.0911	9.91348	Down Regulated
GDAP2	MSTRG.11825	Glucose-6-phosphate 1-dehydrogenase	ENSBTAG00000016387	1.12304	0.0315608	14.6037	10.3934	10.4927	14.6827	11.2195	12.0718	Up Regulated
GDF11	MSTRG.13364	Growth differentiation factor 11	ENSBTAG00000007417	3.47618	0.0383491	11.7795	10.8604	12.4826	13.2252	9.43921	9.47627	Up Regulated
GIPC1	MSTRG.14530	GIPC PDZ domain containing family, member 1	ENSBTAG00000000764	32.7022	7.50195e-05	30.4176	22.1132	21.2962	38.3914	24.4269	27.1224	Up Regulated
H2AFY	MSTRG.15002	H2A histone family, member Y(H2AFY)	ENSBTAG00000016105	1.38093	0.0268027	35.5957	34.3704	28.8426	38.8469	32.8279	30.7186	Up Regulated
HACD2	MSTRG.231	3-hydroxyacyl-CoA dehydratase 2(HACD2)	ENSBTAG00000023607	1.06902	0.0286271	24.2782	23.8588	24.8364	26.642	25.843	25.5211	Up Regulated
HADH	MSTRG.13950	Hydroxyacyl-CoA dehydrogenase(HADH)	ENSBTAG00000002049	1.09933	0.0408517	32.6357	33.444	35.0491	36.712	36.6326	38.7015	Up Regulated
HAT1	MSTRG.7119	Histone acetyltransferase 1(HAT1)	ENSBTAG00000010118	1.44209	0.017467	21.3277	22.5324	17.8333	23.9025	21.366	16.929	Up Regulated
HDAC1	MSTRG.7551	Histone deacetylase 1(HDAC1)	ENSBTAG00000012698	1.03329	0.0446592	62.2869	67.5053	66.3671	64.9214	70.0051	70.0808	Up Regulated
HDHD5	MSTRG.13690	Haloacid Dehalogenase Like Hydrolase Domain Containing 5	ENSBTAG00000016995	1.66063	0.03599	13.2088	9.34786	6.22644	9.71295	8.48031	8.08324	Up Regulated
HECTD3	MSTRG.12250	HECT domain E3 ubiquitin protein ligase 3	ENSBTAG00000019013	1.15474	0.0435613	15.1535	12.3971	12.0707	18.5452	12.1114	13.5924	Up Regulated
HMG20A	MSTRG.8217	High mobility group 20A	ENSBTAG00000020441	1.11185	0.0438226	25.3938	20.7735	21.9287	26.7666	21.4719	22.5909	Up Regulated
HMGN1	MSTRG.573	High mobility group nucleosome binding domain 1(HMGN1)	ENSBTAG00000018768	0.873352	0.0200603	90.4773	80.1585	84.1376	92.3758	74.3943	72.0592	Down Regulated
HSD17B8	MSTRG.8986	Hydroxysteroid 17-beta dehydrogenase 8(HSD17B8)	ENSBTAG00000020927	0.821282	0.03734	6.41508	8.52352	9.71248	5.38095	8.47533	6.9994	Down Regulated
IFFO1	MSTRG.13635	Intermediate filament family orphan 1	ENSBTAG00000030369	0.451605	0.00813117	7.4814	6.57034	6.77624	7.97877	5.24291	6.76345	Down Regulated
IFT57	MSTRG.143	Intraflagellar transport 57(IFT57)	ENSBTAG00000005787	0.867385	0.0396446	12.2773	18.63	17.8468	11.4629	16.8772	15.8043	Down Regulated
ILVBL	MSTRG.14522	Acetolactate synthase-like protein	ENSBTAG00000015186	1.19339	0.00107748	9.60381	6.35555	5.11247	9.94895	6.09393	6.31714	Up Regulated
INPPL1	MSTRG.3851	Inositol polyphosphate phosphatase like 1(INPPL1)	ENSBTAG00000019167	1.22187	0.0384865	71.2999	46.7895	41.7519	71.8352	42.0084	43.6962	Up Regulated
IQCC	MSTRG.7556	IQ motif containing C (IQCC), mRNA	ENSBTAG00000015103	0.847278	0.00216681	11.3218	7.44293	7.26683	9.36402	5.154	5.74073	Down Regulated
KAT7	MSTRG.6527	K(lysine) acetyltransferase 7	ENSBTAG00000018699	0.628623	0.00509997	24.0699	19.3628	19.6432	14.6745	9.77642	12.8584	Down Regulated
KIT	MSTRG.14133	KIT proto-oncogene receptor tyrosine kinase(KIT)	ENSBTAG00000002699	1.95675	0.0463742	12.5203	4.95895	1.76896	13.1229	3.48194	1.78131	Up Regulated
KLHDC3	MSTRG.9097	Kelch domain-containing protein 3	ENSBTAG00000012746	11.716	0.000544848	32.158	32.0872	30.8612	31.0713	29.116	27.9599	Up Regulated
LRIF1	MSTRG.11886	Ligand dependent nuclear receptor interacting factor 1	ENSBTAG00000012659	1.7278	0.0481238	5.43782	3.98781	2.99174	5.61044	3.6749	3.16455	Up Regulated
LZTS2	MSTRG.10458	Leucine zipper putative tumor suppressor 2	ENSBTAG00000003298	0.796245	0.0296193	14.644	12.5325	12.5969	16.7965	8.82848	11.3645	Down Regulated
MED27	MSTRG.2126	Mediator complex subunit 27(MED27)	ENSBTAG00000000382	1.11084	0.00123585	27.232	20.8465	21.7879	29.3441	22.0504	23.0791	Up Regulated
METTL26	MSTRG.9746	Mediator of RNA polymerase II transcription subunit 27	ENSBTAG00000002735	0.867818	0.025509	19.0075	25.1672	22.8809	17.7971	21.9041	23.9267	Down Regulated
MFSD13A	MSTRG.10479	Methyltransferase-like 26	ENSBTAG00000021065	1.5228	0.0285566	2.04637	0.843001	0.965206	4.27599	0.938986	1.61963	Up Regulated
MICALL2	MSTRG.10305	MICAL-like 2	ENSBTAG00000003049	0.950171	0.0282916	14.48	10.05	10.2116	13.2939	8.28602	9.17175	Down Regulated
MPC2	MSTRG.11526	Mitochondrial pyruvate carrier	ENSBTAG00000020968	3.16482	0.0292784	24.2718	26.4266	22.4471	28.5453	23.6315	23.6047	Up Regulated
MPV17	MSTRG.1861	MPV17, mitochondrial inner membrane protein(MPV17)	ENSBTAG00000018269	0.685282	0.0113713	16.7174	12.8168	14.2092	14.354	12.5306	14.2661	Down Regulated
MRAS	MSTRG.530	Muscle RAS oncogene homolog(MRAS)	ENSBTAG00000001497	0.858341	0.0121116	29.3415	21.1703	20.4195	12.3205	7.99931	21.3502	Down Regulated
MRO	MSTRG.9682	Maestro	ENSBTAG00000047635	4.96766	0.0264782	88.5384	15.4289	37.1567	84.7864	14.525	35.2435	Up Regulated
MRPL23	MSTRG.11470	Mitochondrial ribosomal protein L23(MRPL23)	ENSBTAG00000000103	11.4703	0.00057832	19.5101	10.4803	10.3208	17.08	11.0381	10.2431	Up Regulated
MRPL24	MSTRG.11610	Mitochondrial ribosomal protein L24(MRPL24)	ENSBTAG00000001520	0.910002	0.0381459	64.4992	41.905	49.1423	57.8608	43.7426	42.9623	Down Regulated
MTFR1L	MSTRG.7651	Mitochondrial fission regulator 1-like	ENSBTAG00000021781	1.12231	0.0062787	13.5577	11.7568	11.9424	14.8369	12.8812	13.6698	Up Regulated
MTMR2	MSTRG.3587	Myotubularin related protein 2(MTMR2)	ENSBTAG00000016557	0.370353	0.0163746	8.05684	7.05933	5.14614	6.96506	6.89989	3.41152	Down Regulated
MXD4	MSTRG.14310	MAX dimerization protein 4 (MXD4), mRNA	ENSBTAG00000015209	0.389241	0.00311691	4.19402	4.59074	3.52833	6.43742	6.01933	6.62914	Down Regulated
MYL6B	MSTRG.13347	Myosin, light chain 6B, alkali, smooth muscle and non-muscle (MYL6B), mRNA	ENSBTAG00000031217	0.851602	0.0428528	13.6448	21.2685	22.3411	14.9622	21.8507	17.2298	Down Regulated
NACC1	MSTRG.14561	Nucleus accumbens associated 1, BEN and BTB (POZ) domain containing	ENSBTAG00000016350	1.0449	0.0284568	56.0965	41.8151	44.1017	57.2062	40.5433	43.4761	Up Regulated
NAXE	MSTRG.11618	NAD(P)HX Epimerase	ENSBTAG00000000404	0.81746	0.0216271	22.2058	21.894	24.6336	20.4602	21.8079	19.9628	Down Regulated
NDUFS3	MSTRG.4011	NADH:ubiquinone oxidoreductase core subunit S3(NDUFS3)	ENSBTAG00000018483	1.35596	0.00208002	31.8869	28.0341	27.0622	27.909	25.469	24.9057	Up Regulated
NDUFV2	MSTRG.9607	NADH:ubiquinone oxidoreductase core subunit V2(NDUFV2)	ENSBTAG00000004871	0.950647	0.027009	72.0594	80.8688	79.5472	69.9557	80.2021	75.2596	Down Regulated
NECAP1	MSTRG.13598	Adaptin ear-binding coat-associated protein 1	ENSBTAG00000020237	0.91827	0.00281531	19.9147	19.3287	19.1948	17.9898	17.7556	17.4226	Down Regulated
NFATC3	MSTRG.5380	Nuclear factor of activated T-cells 3(NFATC3)	ENSBTAG00000004368	0.470838	0.0336211	6.59933	6.61359	6.02065	8.30574	6.56508	7.21765	Down Regulated
NFKB2	MSTRG.10474	Nuclear factor kappa B subunit 2(NFKB2)	ENSBTAG00000006017	3.32802	0.0230562	21.1975	13.303	13.9302	17.9388	10.591	13.6249	Up Regulated
NFS1	MSTRG.2981	NFS1, cysteine desulfurase(NFS1)	ENSBTAG00000006962	0.906105	0.0193984	19.1739	23.9295	22.5019	16.7269	23.1006	21.911	Down Regulated
NFYC	MSTRG.12318	Nuclear transcription factor Y subunit gamma(NFYC)	ENSBTAG00000021943	1.15358	0.0159618	12.6769	10.0058	12.0338	13.3793	10.6706	14.301	Up Regulated
NME2	MSTRG.12824	Non-metastatic cells 2, protein (NM23B) expressed in(NME2)	ENSBTAG00000047186	0.952598	0.0209247	145.424	162.207	160.051	139.769	161.195	152.208	Down Regulated
NR1H2	MSTRG.5823	Nuclear receptor subfamily 1 group H member 2(NR1H2)	ENSBTAG00000003264	2.42413	0.0050664	39.8446	30.2938	29.3302	35.674	28.3851	27.3743	Up Regulated
NTAN1	MSTRG.9917	N-terminal asparagine amidase	ENSBTAG00000004803	0.833894	0.00157636	49.3674	38.5007	42.143	44.4571	38.2593	38.6277	Down Regulated
NUP133	MSTRG.10823	Nucleoporin 133(NUP133)	ENSBTAG00000004965	1.05904	0.0487426	13.7237	10.5965	11.3575	13.9475	11.0921	11.3999	Up Regulated
NUP58	MSTRG.2411	Nucleoporin 58(NUP58)	ENSBTAG00000015225	1.08516	0.0252504	27.6511	21.3776	21.2445	28.8655	20.7259	23.3393	Up Regulated
OAT	MSTRG.10597	Ornithine aminotransferase(OAT)	ENSBTAG00000006928	1.05119	0.0223824	126.817	128.36	125.057	131.147	135.356	134.49	Up Regulated
ORM1	MSTRG.15818	Alpha-1-acid glycoprotein	ENSBTAG00000017294	0.763666	0.0133873	2.37945	8.50115	7.61178	1.94879	8.02296	7.09112	Down Regulated
OVCA2	MSTRG.6277	Ovarian tumor suppressor candidate 2 (OVCA2), mRNA	ENSBTAG00000047926	1.12272	0.020533	24.3855	20.394	19.4053	23.9013	18.648	18.3177	Up Regulated
P4HA2	MSTRG.14807	Prolyl 4-hydroxylase, alpha polypeptide II (P4HA2), transcript variant 2, mRNA	ENSBTAG00000001116	0.870197	0.0398701	88.0092	117.597	127.275	92.8862	122.515	124.068	Down Regulated
PACS1	MSTRG.11380	Phosphofurin acidic cluster sorting protein 1 (PACS1), mRNA	ENSBTAG00000009026	1.08051	0.0260899	41.1934	35.9942	38.2424	43.8165	39.3737	39.3509	Up Regulated
PAPOLA	MSTRG.8392	Poly(A) polymerase alpha	ENSBTAG00000004054	1.51014	0.0321105	45.6812	36.8674	37.887	45.9665	37.9877	38.0154	Up Regulated
PARM1	MSTRG.14196	Prostate androgen-regulated mucin-like protein 1 (PARM1), mRNA	ENSBTAG00000015919	0.868476	0.00101241	21.1897	43.4827	40.4386	20.8413	44.6722	37.6141	Down Regulated
PECR	MSTRG.7402	Peroxisomal trans-2-enoyl-CoA reductase	ENSBTAG00000006821	1.14475	0.0494116	11.6664	10.9678	12.422	13.5459	13.8329	13.1329	Up Regulated
PEX2	MSTRG.3381	Peroxisomal biogenesis factor 2(PEX2)	ENSBTAG00000003885	0.374943	0.0382692	9.42049	10.5631	9.59377	10.5377	10.1581	8.27606	Down Regulated
PIGN	MSTRG.9717	Phosphatidylinositol glycan anchor biosynthesis, class N	ENSBTAG00000016663	0.399746	0.0317687	6.35334	8.25584	8.98523	6.42222	8.5697	8.36137	Down Regulated
PIK3CA	MSTRG.379	Phosphatidylinositol 4,5-bisphosphate 3-kinase catalytic subunit alpha isoform	ENSBTAG00000009232	1.09387	0.0349755	16.501	13.4153	13.0492	16.9271	13.696	14.9087	Up Regulated
PLA2G16	MSTRG.11279	Phospholipase A2, group XVI (PLA2G16), mRNA	ENSBTAG00000015248	0.706627	0.0130338	4.77113	4.12084	4.83905	3.41114	2.32806	2.8707	Down Regulated
PLCD3	MSTRG.6701	Phospholipase C, delta 3	ENSBTAG00000006052	1.10294	0.0220392	5.4447	2.95015	3.28124	5.76784	2.72953	3.42881	Up Regulated
PLEKHB1	MSTRG.3864	Pleckstrin homology domain containing, family B (evectins) member 1 (PLEKHB1), transcript variant a, mRNA	ENSBTAG00000009830	0.681141	0.0111929	4.26844	11.4321	12.5411	5.55646	13.0623	10.7791	Down Regulated
PLEKHF1	MSTRG.5433	Pleckstrin homology domain containing, family F (with FYVE domain) member 1 (PLEKHF1), mRNA	ENSBTAG00000008625	0.891358	0.0421943	19.4167	16.3727	14.9268	17.8333	12.3701	13.0961	Down Regulated
PLK1	MSTRG.9976	Serine/threonine-protein kinase PLK1	ENSBTAG00000014453	0.649113	0.00182496	19.7996	15.0006	16.8691	16.8107	14.1558	13.7701	Down Regulated
PNPT1	MSTRG.1689	Polyribonucleotide nucleotidyltransferase 1	ENSBTAG00000008909	0.933097	0.038962	16.8262	19.8701	20.5397	16.1914	19.6773	18.7426	Down Regulated
PNRC1	MSTRG.16060	Proline-rich nuclear receptor coactivator 1 (PNRC1), mRNA	ENSBTAG00000019110	0.905612	0.0497039	23.9368	28.5644	28.3041	23.2197	26.1366	24.8156	Down Regulated
POP7	MSTRG.10202	POP7 homolog, ribonuclease P/MRP subunit(POP7)	ENSBTAG00000026248	0.843743	0.0472127	20.8087	14.7591	14.294	16.2936	11.7793	11.3962	Down Regulated
PPA2	MSTRG.13961	Pyrophosphatase (inorganic) 2 (PPA2), mRNA	ENSBTAG00000002428	0.888858	0.00816031	20.9527	23.4439	21.2621	19.3724	20.849	18.5836	Down Regulated
PPDPF	MSTRG.2858	Pancreatic progenitor cell differentiation and proliferation factor;	ENSBTAG00000031800	0.857841	0.0316478	57.4852	48.9521	50.1859	46.2805	48.4365	46.446	Down Regulated
PPIB	MSTRG.1080	Peptidyl-prolyl cis-trans isomerase B	ENSBTAG00000016822	0.911635	0.00496691	311.66	446.064	436.999	286.445	456.266	419.324	Down Regulated
PPIH	MSTRG.12305	Peptidylprolyl isomerase H(PPIH)	ENSBTAG00000004590	0.0525406	0.00522473	253.439	245.907	229.424	269.325	227.734	217.394	Down Regulated
PPP1R12A	MSTRG.13019	Protein phosphatase 1, regulatory subunit 12A	ENSBTAG00000014609	1.44996	0.0435903	22.0435	19.6881	18.0463	25.487	17.9464	19.3207	Up Regulated
PPP1R15B	MSTRG.4074	Protein phosphatase 1, regulatory subunit 15B	ENSBTAG00000013074	1.06292	0.0427031	41.1786	37.0905	32.9123	42.4499	37.7629	32.6673	Up Regulated
PPP1R26	MSTRG.2239	Protein phosphatase 1, regulatory subunit 26	ENSBTAG00000030317	0.918082	0.0229765	11.5602	10.0429	9.64249	10.9869	8.11246	8.5336	Down Regulated
PPP4C	MSTRG.10010	Serine/threonine-protein phosphatase 4 catalytic subunit	ENSBTAG00000012928	0.789606	0.0495652	98.9747	71.8536	75.0465	87.0435	58.0224	59.7911	Down Regulated
PPTC7	MSTRG.4830	PTC7 protein phosphatase homolog (S. cerevisiae) (PPTC7), mRNA	ENSBTAG00000018332	1.13039	0.0251841	13.0887	10.402	10.9473	14.4346	10.8646	12.544	Up Regulated
PRDX3	MSTRG.10569	Peroxiredoxin 6(PRDX3)	ENSBTAG00000008731	0.937436	0.0339805	42.4119	50.4503	48.8193	40.2397	48.0899	47.6563	Down Regulated
PRDX4	MSTRG.16979	Peroxiredoxin 6(PRDX4)	ENSBTAG00000006165	0.673354	0.0178547	20.8403	30.5687	25.0503	20.3177	28.5911	27.1709	Down Regulated
PREP	MSTRG.16016	Prolyl endopeptidase	ENSBTAG00000016281	1.08389	0.024167	30.2494	25.0327	25.1398	31.8508	25.3969	27.7694	Up Regulated
PTPRR	MSTRG.13236	Protein tyrosine phosphatase, receptor type, R (PTPRR), transcript variant 2, mRNA	ENSBTAG00000015311	0.838218	0.0414843	0.628404	2.50489	2.72081	0.564707	2.79249	2.26724	Down Regulated
PUM3	MSTRG.15436	Pumilio RNA binding family member 3	ENSBTAG00000013357	0.961166	0.0458364	19.0623	13.1928	13.7934	18.3345	11.144	12.4451	Down Regulated
PUS3	MSTRG.11179	tRNA pseudouridine(38/39) synthase	ENSBTAG00000014339	2.73533	0.00622391	11.3806	10.7718	7.26636	4.882	5.13497	7.12215	Up Regulated
RAB35	MSTRG.4891	RAB35, member RAS oncogene family(RAB35)	ENSBTAG00000022044	1.48932	0.0358932	26.7528	22.2791	21.9624	26.1623	20.7341	21.0356	Up Regulated
RAD52	MSTRG.13681	RAD52 homolog, DNA repair protein(RAD52)	ENSBTAG00000005225	0.742497	0.0322773	15.6537	7.14217	10.08	11.7797	5.70936	8.7353	Down Regulated
RANBP2	MSTRG.1710	RAN binding protein 2(RANBP2)	ENSBTAG00000000152	1.07372	0.0299926	15.2927	14.0494	13.2967	16.6244	13.9584	14.5389	Up Regulated
RANBP6	MSTRG.15413	RAN binding protein 6	ENSBTAG00000012168	1.09958	0.015318	15.0591	13.4171	11.6868	14.7959	14.6444	11.5829	Up Regulated
REXO2	MSTRG.3645	RNA exonuclease 2(REXO2)	ENSBTAG00000005843	0.940261	0.0409267	320.982	419.329	433.262	304.136	441.237	415.973	Down Regulated
RHOA	MSTRG.8795	Transforming protein RhoA	ENSBTAG00000004279	0.779453	0.0495516	136.286	112.305	152.033	139.557	138.621	101.598	Down Regulated
RNASEH2C	MSTRG.11360	Ribonuclease H2 subunit C	ENSBTAG00000005577	0.920853	0.0289293	68.8779	51.6825	54.8124	62.74	44.8707	47.3792	Down Regulated
RPL15	MSTRG.10816	Ribosomal protein L15	ENSBTAG00000033080	0.699556	0.00145932	207.388	200.707	151.184	206.026	173.804	173.893	Down Regulated
RRAS	MSTRG.5803	RAS viral (r-ras) oncogene homolog (RRAS), mRNA	ENSBTAG00000020983	0.887606	0.0475798	72.9143	66.0297	70.2546	60.1233	63.0081	61.9261	Down Regulated
RXYLT1	MSTRG.13278	Ribitol Xylosyltransferase 1	ENSBTAG00000004753	0.753187	0.0172106	7.97307	5.71675	6.56238	7.36565	6.24933	5.39053	Down Regulated
S100A14	MSTRG.11712	S100 Calcium Binding Protein A14	ENSBTAG00000021377	1.34283	0.0468488	2.04597	3.61939	4.29928	3.82598	6.27116	5.16298	Up Regulated
SAMM50	MSTRG.13814	Sorting and assembly machinery component 50 homolog	ENSBTAG00000045957	0.0493409	0.00514883	46.5532	37.389	38.4423	45.5416	38.7394	38.7059	Down Regulated
SARAF	MSTRG.10730	Store-Operated Calcium Entry Associated Regulatory Factor	ENSBTAG00000013579	0.918081	0.0185572	79.369	130.588	121.367	80.7922	130.493	117.729	Down Regulated
SCARB1	MSTRG.4758	Scavenger receptor class B member 1	ENSBTAG00000014269	0.554541	0.000249429	60.9824	109.209	86.2097	63.8105	96.8223	86.1012	Down Regulated
SCRIB	MSTRG.3209	Scribbled planar cell polarity protein	ENSBTAG00000008421	1.44657	0.0143862	22.1001	14.3459	16.2345	18.4468	13.3804	16.6519	Up Regulated
SCYL1	MSTRG.11349	N-terminal kinase-like protein	ENSBTAG00000006740	1.47697	0.0444937	38.2059	35.0555	37.5545	34.5078	34.2327	36.1846	Up Regulated
SDF2L1	MSTRG.5058	Stromal cell-derived factor 2-like 1 (SDF2L1), mRNA	ENSBTAG00000000067	0.793116	0.0449742	23.3417	32.7151	36.2671	17.9585	29.4012	31.0972	Down Regulated
SERF1A	MSTRG.7798	Small EDRK-rich factor 1A (telomeric) (SERF1A), mRNA; Belongs to the SERF family	ENSBTAG00000034360	0.757587	0.0396848	17.351	15.2916	14.123	17.1646	13.0813	12.4272	Down Regulated
SF3B4	MSTRG.11774	Splicing factor 3b, subunit 4, 49kDa (SF3B4), mRNA	ENSBTAG00000012495	1.06046	0.0285353	35.9519	22.7495	25.6836	33.9146	21.3306	24.9755	Up Regulated
SGCE	MSTRG.12499	Epsilon-sarcoglycan	ENSBTAG00000021282	0.945812	0.0103648	36.8396	47.5102	48.4435	34.1091	51.3065	47.176	Down Regulated
SH3BGR	MSTRG.575	SH3 domain binding glutamate-rich protein	ENSBTAG00000007068	0.908285	0.0133233	4.94845	11.4998	10.896	5.24672	12.7939	10.3666	Down Regulated
SH3BP4	MSTRG.12410	SH3-domain binding protein 4	ENSBTAG00000013869	9.66052	0.00120691	10.3962	12.2608	12.1065	13.2778	12.1928	13.5199	Up Regulated
SLAIN1	MSTRG.2464	SLAIN motif family, member 1	ENSBTAG00000003511	1.19168	0.0413014	9.05329	7.64177	6.79408	10.5964	7.77628	9.23429	Up Regulated
SLC25A19	MSTRG.6944	Mitochondrial thiamine pyrophosphate carrier	ENSBTAG00000000202	1.20366	0.035632	6.02217	3.0033	3.4727	6.1063	3.71426	4.14647	Up Regulated
SLC25A20	MSTRG.8814	Solute carrier family 25 (carnitine/acylcarnitine translocase), member 20 (SLC25A20)	ENSBTAG00000000191	1.18515	0.0235509	16.4352	11.363	13.1718	17.7231	12.9419	13.5311	Up Regulated
SLC39A7	MSTRG.8985	Bos taurus solute carrier family 39 (zinc transporter), member 7 (SLC39A7), mRNA	ENSBTAG00000008191	0.700781	0.00416191	96.7836	101.936	108.352	93.568	103.7	102.589	Down Regulated
SLCO3A1	MSTRG.8065	Solute carrier organic anion transporter family member 3A1	ENSBTAG00000001652	1.46651	0.021867	23.7615	25.8047	29.8057	27.2647	27.7722	28.6794	Up Regulated
SMG8	MSTRG.6093	SMG8, Nonsense Mediated MRNA Decay Factor	ENSBTAG00000003365	1.66619	4.68004e-06	3.63916	3.03278	3.01665	6.52804	5.42236	5.65101	Up Regulated
SMIM3	MSTRG.15137	Small integral membrane protein 3	ENSBTAG00000010487	0.855109	0.0352482	48.733	71.9215	64.0494	46.5033	62.9263	55.9701	Down Regulated
SNIP1	MSTRG.12366	Smad nuclear interacting protein 1 (SNIP1), mRNA	ENSBTAG00000016852	2.12319	0.0148762	6.61378	4.81275	5.32662	6.24696	4.83387	4.73018	Up Regulated
SNX11	MSTRG.6541	Sorting nexin-11	ENSBTAG00000020321	1.15801	0.00925867	8.91112	6.31736	5.99162	10.6656	6.31622	6.75866	Up Regulated
SOD2	MSTRG.16233	Superoxide dismutase [Mn], mitochondrial	ENSBTAG00000006523	0.800936	0.0255735	33.9104	45.5061	47.2542	26.83	40.1147	41.5246	Down Regulated
SPSB3	MSTRG.9784	SPRY domain-containing SOCS box protein 3	ENSBTAG00000016558	2.41724	0.000127667	16.0146	15.6211	13.6931	14.9877	13.9171	16.0794	Up Regulated
SRF	MSTRG.9094	Serum response factor	ENSBTAG00000012777	1.58504	0.028921	9.16132	9.04877	10.7286	9.13827	11.5697	9.90404	Up Regulated
SRP68	MSTRG.6917	Signal recognition particle subunit SRP68	ENSBTAG00000009228	1.04421	0.00501548	58.9078	42.3388	43.1874	58.0864	40.4536	43.835	Up Regulated
ST3GAL3	MSTRG.12277	ST3 beta-galactoside alpha-2,3-sialyltransferase 3(ST3GAL3)	ENSBTAG00000017656	0.333551	0.0421872	18.0778	16.1894	15.1706	18.0422	15.0185	15.3171	Down Regulated	bta04140:Regulation of autophagy,
SUV39H1	MSTRG.16810	Histone-lysine N-methyltransferase SUV39H1	ENSBTAG00000004706	1.07456	0.0489523	10.3886	6.94974	7.04521	10.0964	6.99091	7.53395	Up Regulated	bta04668:TNF signaling pathway,
SYF2	MSTRG.7660	SYF2 pre-mRNA splicing factor(SYF2)	ENSBTAG00000001651	0.899795	0.023869	25.4844	23.395	24.5034	22.5766	21.7753	20.8385	Down Regulated	bta04141:Protein processing in endoplasmic reticulum,
SYT11	MSTRG.11644	Synaptotagmin XI (SYT11), mRNA	ENSBTAG00000011209	1.07295	0.0412121	51.7336	38.7324	40.0529	54.0522	39.3438	41.2416	Up Regulated	bta04014:Ras signaling pathway,bta04064:NF-kappa B signaling pathway,bta04151:PI3K-Akt signaling pathway,bta04210:Apoptosis,bta04630:Jak-STAT signaling pathway,bta05014:Amyotrophic lateral sclerosis (ALS),bta05145:Toxoplasmosis,bta05166:HTLV-I infection,bta05200:Pathways in cancer,bta05202:Transcriptional misregulation in cancer,bta05212:Pancreatic cancer,bta05220:Chronic myeloid leukemia,bta0522…
SYTL2	MSTRG.11110	Synaptotagmin-like protein 2	ENSBTAG00000000460	1.86618	0.0106853	14.4025	8.84793	13.9941	15.3293	10.4949	11.0177	Up Regulated
TBC1D9B	MSTRG.14379	TBC1 domain family, member 9B (with GRAM domain)	ENSBTAG00000015611	1.20751	0.0495014	24.8808	21.577	21.5165	24.816	21.2603	22.3162	Up Regulated	bta04350:TGF-beta signaling pathway,bta04390:Hippo signaling pathway,bta04913:Ovarian steroidogenesis,
TCF20	MSTRG.13797	Transcription factor 20 (AR1)	ENSBTAG00000000662	1.90421	0.00824849	10.1584	8.69807	9.59449	10.2509	9.09418	9.37708	Up Regulated	bta04010:MAPK signaling pathway,bta04115:p53 signaling pathway,bta04210:Apoptosis,bta04650:Natural killer cell mediated cytotoxicity,bta04668:TNF signaling pathway,bta04726:Serotonergic synapse,bta04932:Non-alcoholic fatty liver disease (NAFLD),bta05010:Alzheimer's disease,bta05012:Parkinson's disease,bta05014:Amyotrophic lateral sclerosis (ALS),bta05016:Huntington's disease,bta05133:Pertussis,bt…
TCF4	MSTRG.9697	Transcription factor 4 (TCF4), mRNA	ENSBTAG00000016462	0.275591	0.00141809	3.92292	2.42528	1.75078	1.69783	2.21142	2.78535	Down Regulated	bta04210:Apoptosis,
TCTEX1D2	MSTRG.260	Tctex1 domain-containing protein 2; Required for proper retrograde ciliary transport	ENSBTAG00000032684	0.742171	0.00208944	9.69648	10.4653	9.97142	7.38882	7.2529	6.96294	Down Regulated
TFCP2	MSTRG.13122	Transcription factor CP2 (TFCP2), mRNA	ENSBTAG00000019312	3.96796	0.00049345	4.14011	3.62301	5.15486	2.99982	2.37042	2.24068	Up Regulated
TGDS	MSTRG.2488	TDP-glucose 4,6-dehydratase(TGDS)	ENSBTAG00000005309	0.522819	0.0239571	1.58172	3.14648	3.42628	0.866469	0.913213	1.11586	Down Regulated	bta04068:FoxO signaling pathway,bta04110:Cell cycle,bta04114:Oocyte meiosis,bta04115:p53 signaling pathway,bta04151:PI3K-Akt signaling pathway,bta04914:Progesterone-mediated oocyte maturation,bta05161:Hepatitis B,bta05162:Measles,bta05168:Herpes simplex infection,bta05169:Epstein-Barr virus infection,bta05200:Pathways in cancer,bta05203:Viral carcinogenesis,bta05215:Prostate cancer,bta05222:Small…
TGIF2	MSTRG.2993	TGFB induced factor homeobox 2(TGIF2)	ENSBTAG00000005286	1.25029	0.0497358	16.9829	14.8812	14.0332	18.0077	11.4575	14.2714	Up Regulated
THAP12	MSTRG.3896	DP-glucose 4,6-dehydratase (TGDS), mRNA	ENSBTAG00000031609	1.06875	0.0494774	10.3815	8.50274	8.00371	11.3677	8.00568	8.52631	Up Regulated
TK1	MSTRG.6888	thymidine kinase 1, soluble (TK1), mRNA	ENSBTAG00000007121	1.12374	0.0466888	46.2194	29.9364	29.167	46.7109	30.6883	32.1114	Up Regulated	bta04062:Chemokine signaling pathway,bta04068:FoxO signaling pathway,bta04151:PI3K-Akt signaling pathway,bta04152:AMPK signaling pathway,bta04722:Neurotrophin signaling pathway,bta04917:Prolactin signaling pathway,bta05213:Endometrial cancer,bta05223:Non-small cell lung cancer,
TMBIM6	MSTRG.13149	Bax inhibitor 1	ENSBTAG00000018588	0.990771	0.0201931	136.43	130.132	130.462	134.646	126.971	128.169	Down Regulated	bta00480:Glutathione metabolism,bta04918:Thyroid hormone synthesis,
TMED9	MSTRG.14879	Transmembrane emp24 domain-containing protein 9	ENSBTAG00000001394	0.951256	0.00874724	165.528	159.674	163.143	158.4	150.183	153.325	Down Regulated	bta00480:Glutathione metabolism,bta00980:Metabolism of xenobiotics by cytochrome P450,bta00982:Drug metabolism - cytochrome P450,bta05204:Chemical carcinogenesis,
TMEM138	MSTRG.11225	Transmembrane protein 138; Required for ciliogenesis	ENSBTAG00000021604	0.857276	0.0192225	11.4914	10.485	11.0105	10.3147	8.22062	8.71239	Down Regulated	bta00480:Glutathione metabolism,bta00980:Metabolism of xenobiotics by cytochrome P450,bta00982:Drug metabolism - cytochrome P450,bta05204:Chemical carcinogenesis,
TMX4	MSTRG.2558	Thioredoxin-related transmembrane protein 4 (TMX4), mRNA	ENSBTAG00000035323	1.07254	0.0189518	26.7053	26.8318	25.6964	28.6208	28.2866	28.0679	Up Regulated
TNPO2	MSTRG.14582	Transportin-2	ENSBTAG00000011811	2.1663	9.728e-06	28.3361	20.7632	24.2389	22.3483	23.2957	20.1957	Up Regulated
TPK1	MSTRG.12913	Thiamin pyrophosphokinase 1	ENSBTAG00000017676	1.18318	0.0210459	7.51669	5.85595	5.56644	9.36899	6.39022	6.27311	Up Regulated
TRUB1	MSTRG.10551	RuB pseudouridine (psi) synthase family member 1	ENSBTAG00000012955	1.18279	0.0026407	7.28165	5.36486	5.17193	8.59979	5.76816	6.24372	Up Regulated
TSPO	MSTRG.13811	Translocator protein	ENSBTAG00000018073	0.933658	0.0454093	171.216	157.714	153.987	155.104	146.501	143.858	Down Regulated
TSTD1	MSTRG.11576	Thiosulfate sulfurtransferase (rhodanese)-like domain containing 1	ENSBTAG00000017856	0.832718	0.0212997	6.01056	8.11507	7.00717	5.68165	7.76326	7.18404	Down Regulated
TUBB2A	MSTRG.9439	Tubulin beta 2A-chain	ENSBTAG00000046886	18.7673	0.0400001	112.839	89.1486	87.1976	107.835	77.0912	97.4269	Up Regulated
TUFT1	MSTRG.11727	Tuftelin	ENSBTAG00000017566	1.79952	0.0132588	24.6939	29.4452	39.4197	24.1876	28.7456	36.9668	Up Regulated
UBE2V1	MSTRG.3118	Ubiquitin-conjugating enzyme E2 variant 1	ENSBTAG00000027316	1.04729	0.021329	30.9704	25.7802	31.025	30.2873	24.6766	25.8169	Up Regulated
UMPS	MSTRG.235	Uridine 5'-monophosphate synthase	ENSBTAG00000013727	0.950653	0.036721	21.2948	15.9315	16.6796	20.1154	13.7542	15.1557	Down Regulated
URGCP	MSTRG.8486	Up-regulator of cell proliferation	ENSBTAG00000009453	1.08188	0.00385731	14.6193	11.5738	11.3527	16.0835	11.0482	12.205	Up Regulated
USP14	MSTRG.9573	Ubiquitin carboxyl-terminal hydrolase 14	ENSBTAG00000019214	0.177457	0.0117736	17.8283	14.3672	11.9809	19.7699	14.0716	12.5099	Down Regulated
VBP1	MSTRG.16504	Prefoldin subunit 3	ENSBTAG00000017265	1.20805	0.0144363	24.2499	18.1245	18.2566	30.051	19.8095	20.1759	Up Regulated	bta04010:MAPK signaling pathway,bta04064:NF-kappa B signaling pathway,bta04380:Osteoclast differentiation,bta05134:Legionellosis,bta05166:HTLV-I infection,bta05169:Epstein-Barr virus infection,bta05200:Pathways in cancer,bta05203:Viral carcinogenesis,
VEGFC	MSTRG.10657	Vascular endothelial growth factor C (VEGFC), mRNA	ENSBTAG00000014737	0.81462	0.0318002	8.32437	21.47	21.3242	7.5549	22.1084	19.9837	Down Regulated
WBP4	MSTRG.2271	WW domain binding protein 4 (formin binding protein 21) (WBP4), mRNA	ENSBTAG00000016637	0.512951	0.00323284	9.99551	9.03072	8.6759	9.83232	8.70102	8.4516	Down Regulated	bta04068:FoxO signaling pathway,bta04110:Cell cycle,bta04114:Oocyte meiosis,bta04914:Progesterone-mediated oocyte maturation,
WDR12	MSTRG.7347	Ribosome biogenesis protein WDR12	ENSBTAG00000015424	0.756055	0.0100601	8.94081	6.21037	5.76461	8.2036	5.54199	5.44672	Down Regulated
XPNPEP1	MSTRG.10529	Xaa-Pro aminopeptidase 1	ENSBTAG00000004438	1.11739	0.00539996	24.5533	20.6346	21.5247	27.3081	21.7916	23.5498	Up Regulated	bta04141:Protein processing in endoplasmic reticulum,
YIPF2	MSTRG.14634	Yip1 domain family, member 2 (YIPF2), mRNA	ENSBTAG00000025606	0.930969	0.00288897	26.762	29.1635	29.7397	27.8583	27.4721	27.1478	Down Regulated	bta04141:Protein processing in endoplasmic reticulum,
YIPF3	MSTRG.9111	Yip1 domain family, member 3 (YIPF3), mRNA	ENSBTAG00000018967	0.958474	0.0160568	69.1053	73.1938	71.9826	66.1686	70.2215	70.5838	Down Regulated	bta04145:Phagosome,bta04913:Ovarian steroidogenesis,bta04925:Aldosterone synthesis and secretion,bta04975:Fat digestion and absorption,bta04976:Bile secretion,bta04977:Vitamin digestion and absorption,bta05160:Hepatitis C,
YPEL3	MSTRG.10008	Protein yippee-like 3	ENSBTAG00000009047	0.817479	0.0200898	17.7364	25.5993	28.0882	15.1657	25.0014	22.575	Down Regulated
YY1	MSTRG.8404	Transcription factor (YY1), mRNA	ENSBTAG00000020819	1.12243	0.0463968	54.732	40.578	41.244	59.4261	39.9765	47.7382	Up Regulated	bta04068:FoxO signaling pathway,bta04146:Peroxisome,bta05016:Huntington's disease,
ZBTB10	MSTRG.3394	Zinc finger and BTB domain containing 10	ENSBTAG00000003339	1.10431	0.015585	7.86641	5.98561	5.8379	8.18243	6.13102	6.66199	Up Regulated
ZDHHC1	MSTRG.5356	Probable palmitoyltransferase ZDHHC1	ENSBTAG00000038134	0.789927	0.0492683	1.34394	2.96683	3.60156	1.0107	3.04099	2.63712	Down Regulated	bta04010:MAPK signaling pathway,bta04064:NF-kappa B signaling pathway,bta04071:Sphingolipid signaling pathway,bta04141:Protein processing in endoplasmic reticulum,bta04210:Apoptosis,bta04380:Osteoclast differentiation,bta04622:RIG-I-like receptor signaling pathway,bta04668:TNF signaling pathway,bta04920:Adipocytokine signaling pathway,bta04932:Non-alcoholic fatty liver disease (NAFLD),bta05160:He…
ZFYVE1	MSTRG.1329	Zinc finger, FYVE domain containing 1	ENSBTAG00000011041	2.57571	0.0342702	6.88159	6.8689	5.29138	7.76966	6.99665	5.0665	Up Regulated
ZMAT2	MSTRG.15054	Zinc finger, matrin-type 2 (ZMAT2), mRNA	ENSBTAG00000005441	0.897589	0.0454983	13.5835	11.8491	16.9512	14.6412	16.1513	11.0807	Down Regulated
ZNF322	MSTRG.9320	Zinc finger protein 322 (ZNF322A), mRNA	ENSBTAG00000031741	1.50858	0.00104397	8.27123	6.74192	5.83327	9.39889	5.68834	6.77681	Up Regulated
ZNF706	MSTRG.3452	Zinc finger protein 706 (ZNF706), transcript variant 1, mRNA	ENSBTAG00000008054	0.94968	0.035937	17.5701	20.1705	19.8924	16.8837	20.3882	18.8374	Down Regulated
