# Supplementary material for: Evaluation of heat stress effects on cellular and transcriptional adaptation of bovine granulosa cells
Source: J Anim Sci Biotechnol. 2020 Feb 18;11:25. doi: 10.1186/s40104-019-0408-8 (PMC7027041; doi:10.1186/s40104-019-0408-8)
Supplement: Supplementary file 2 — Additional file 2: Regulated Pathways under all treatments of heat stress. [file 40104_2019_408_MOESM2_ESM.xlsx]

## Sheet: Sheet1
Control VS 39 °C treatment group regulated pathways
Term	Count	P-value	Genes
bta04141:Protein processing in endoplasmic reticulum	13	1.23188e-07	HSP90AB1, TRAF2, HSPH1, ATF4, HSP90B1, HSP90AA1, RNF5, BAX, RNF185, EDEM2, EIF2AK4, HSPA8, BCAP31
bta04068:FoxO signaling pathway	9	5.74443e-05	PLK1, CCND2, MDM2, CAT, FOXO3, G6PC3, CDK2, SOD2
bta05200:Pathways in cancer	13	0.000719468	HSP90AB1, TRAF2, CASP3, HSP90B1, HSP90AA1, BAX, GNB5, MDM2, BCL2L1, NFKB2, FGF12, CRK, CDK2
bta04151:PI3K-Akt signaling pathway	12	0.000777102	HSP90AB1, ATF4, HSP90B1, HSP90AA1, CCND2, GNB5, MDM2, FOXO3, BCL2L1, FGF12, G6PC3, CDK2
bta04612:Antigen processing and presentation	6	0.000995762	HSP90AB1, HSP90AA1, NFYC, IFI30, HSPA4, HSPA8
bta05215:Prostate cancer	6	0.0018	HSP90AB1, ATF4, HSP90B1, HSP90AA1, MDM2, CDK2
bta05014:Amyotrophic lateral sclerosis (ALS)	5	0.0022	CASP3, BAX, CAT, BCL2L1, SOD1
bta04210:Apoptosis	5	0.0037	CASP6, TRAF2, CASP3, BAX, BCL2L1
bta04010:MAPK signaling pathway	9	0.0047	TRAF2, CASP3, ATF4, MAPK8IP1, NFKB2, FGF12, CRK, HSPA8, PPP5C
bta04115:p53 signaling pathway	5	0.006	CASP3, CCND2, BAX, MDM2, CDK2
bta04925:Aldosterone synthesis and secretion	5	0.0087	ATF4, CYP11A1, STAR, SCARB1, ATF1
bta05203:Viral carcinogenesis	8	0.0100192	TRAF2, CASP3, ATF4, CCND2, BAX, MDM2, NFKB2, CDK2
bta04913:Ovarian steroidogenesis	4	0.0145112	CYP11A1, STAR, SCARB1, BMP6
bta04915:Estrogen signaling pathway	5	0.018059	HSP90AB1, ATF4, HSP90B1, HSP90AA1, HSPA8
bta05134:Legionellosis	4	0.0205851	CASP3, HSPD1, NFKB2, HSPA8
bta04977:Vitamin digestion and absorption	3	0.0211224	BTD, ABCC1, SCARB1
bta04110:Cell cycle	5	0.0394365	PLK1, CCND2, PCNA, MDM2, CDK2
bta05169:Epstein-Barr virus infection	6	0.0472318	TRAF2, MDM2, NFKB2, CDK2, EIF2AK4, HSPA8
bta04146:Peroxisome	3	0.0551416	CAT, SOD1, SOD2
bta05166:HTLV-I infection	7	0.057877	ATF4, CCND2, BAX, PCNA, BCL2L1, NFKB2, ATF1
bta04914:Progesterone-mediated oocyte maturation	4	0.0617075	HSP90AB1, HSP90AA1, PLK1, CDK2
bta05161:Hepatitis B	5	0.0656232	CASP3, ATF4, BAX, PCNA, CDK2
bta04668:TNF signaling pathway	4	0.0995358	TRAF2, BAG4, CASP3, ATF4
bta04621:NOD-like receptor signaling pathway	3	0.0996853	HSP90AB1, HSP90B1, HSP90AA1
Control VS 40 °C treatment group regulated pathways
bta03010:Ribosome	11	0.000218418	RPS26, MRPL23, MRPL21, MRPL15, RPLP0, RPL15, MRPL36, RPS11, MRPL33, UBA52, RPS24
bta04141:Protein processing in endoplasmic reticulum	12	0.00035086	HSP90AB1, TRAF2, HSPH1, HSP90B1, HSP90AA1, EIF2AK1, RNF5, BAX, RNF185, EDEM2, HSPA8, BCAP31
bta04068:FoxO signaling pathway	10	0.000874914	HRAS, PLK1, CCND2, PRKAB1, CAT, FOXO3, CCNG2, CDK2, SOD2
bta04115:p53 signaling pathway	7	0.00219504	CASP3, CCND2, BAX, TSC2, RPRM, CCNG2, CDK2
bta04612:Antigen processing and presentation	7	0.00290101	HSP90AB1, CTSL, HSP90AA1, NFYC, HSPA4, RFXANK, HSPA8
bta05014:Amyotrophic lateral sclerosis (ALS)	6	0.00344961	CASP3, BAX, TOMM40L, CAT, BCL2L1, SOD1
bta01130:Biosynthesis of antibiotics	10	0.016355	SC5D, UAP1, IDH3G, PAFAH2, PGM1, RCE1, CAT, UAP1L1, PAICS, OAT
bta03410:Base excision repair	4	0.0241428	LIG3, PCNA, OGG1, APEX1
bta00480:Glutathione metabolism	4	0.0260047	GSS, GSR, GSTA3
bta04210:Apoptosis	5	0.0297658	CASP6, TRAF2, CASP3, BAX, BCL2L1
bta04151:PI3K-Akt signaling pathway	12	0.0354253	HSP90AB1, HRAS, HSP90B1, HSP90AA1, CCND2, TSC2, GNG2, FOXO3, BCL2L1, FGF12, CDK2, GHR
bta04913:Ovarian steroidogenesis	4	0.0388695	CYP11A1, STAR, SCARB1, BMP6
bta04146:Peroxisome	5	0.0752106	AMACR, CAT, SOD1, SOD2
bta05200:Pathways in cancer	13	0.0773848	HSP90AB1, TRAF2, CASP3, HSP90B1, HRAS, HSP90AA1, RAC3, BAX, GNG2, BCL2L1, FGF12, NFKB2, CDK2
bta05215:Prostate cancer	5	0.0804654	HSP90AB1, HRAS, HSP90B1, HSP90AA1, CDK2
bta04142:Lysosome	6	0.0913345	CTSL, PLA2G15, GNPTAB, GALC, SUMF1, GBA
bta05134:Legionellosis	4	0.0936091	CASP3, HSPD1, NFKB2, HSPA8
Control VS 41 °C treatment group regulated pathways
bta04141:Protein processing in endoplasmic reticulum	14	1.4015e-05	HSP90AB1, TRAF2, HSP90AA1, RNF185, EDEM2, BCAP31, HSPH1, HSP90B1, EIF2AK1, DNAJB11, RNF5, BAX, EIF2AK2, HSPA8	142	169	7583	4.42379	0.00277114	0.00277114	0.017536
bta05203:Viral carcinogenesis	14	0.000392236	TRAF2, CASP3, HDAC1, CCND2, DDB1, BAX, CREBBP, RHOA, PIK3CA, NFKB2, EIF2AK2, SRF, CDK2, SCRIB	142	234	7583	3.19496	0.0747376	0.0380944	0.489711
bta01040:Biosynthesis of unsaturated fatty acids	5	0.000911361	PECR, ACOT7, ELOVL5, HACD2, FADS2	142	24	7583	11.1253	0.165174	0.0584024	1.13445
bta05200:Pathways in cancer	18	0.00114545	HSP90AB1, DVL2, TRAF2, HSP90AA1, EPAS1, CREBBP, BCL2L1, KIT, NFKB2, CDK2, VEGFC, FOS, CASP3, HSP90B1, HDAC1, BAX, RHOA, PIK3CA	142	400	7583	2.40306	0.203023	0.0551531	1.42393
bta05166:HTLV-I infection	14	0.00144099	DVL2, TSPO, MRAS, CREBBP, NFKB2, BCL2L1, SRF, FOS, CCND2, BAX, PCNA, RRAS, PIK3CA, NFATC3	142	269	7583	2.77926	0.248378	0.0555045	1.78828
bta04068:FoxO signaling pathway	9	0.00310793	PLK1, CCND2, CREBBP, PIK3CA, CAT, FOXO3, CDK2, SOD2	142	132	7583	3.64101	0.460077	0.0976217	3.82023
bta05016:Huntington's disease	9	0.00386511	CASP3, HDAC1, BAX, CREBBP, NDUFV2, NDUFS3, SOD1, SOD2	142	199	7583	2.95184	0.535491	0.103753	4.73037
bta04146:Peroxisome	6	0.00460083	PECR, PEX2, MPV17, CAT, SOD1, SOD2	142	84	7583	4.45012	0.598708	0.107861	5.60712
bta04210:Apoptosis	6	0.00572758	CASP6, TRAF2, CASP3, BAX, PIK3CA, BCL2L1	142	62	7583	5.16788	0.679323	0.11871	6.93548
bta05161:Hepatitis B	9	0.00620605	FOS, CASP3, DDB1, BAX, CREBBP, PCNA, PIK3CA, NFATC3, CDK2	142	148	7583	3.24738	0.708474	0.115969	7.49434
bta04115:p53 signaling pathway	6	0.0100937	CASP3, CCND2, CD82, BAX, CDK2	142	71	7583	4.5128	0.865838	0.166907	11.922
bta01212:Fatty acid metabolism	5	0.0118354	PECR, ELOVL5, HACD2, FADS2, HADH	142	48	7583	5.56265	0.905334	0.178357	13.8417
bta00062:Fatty acid elongation	4	0.0119656	ACOT7, ELOVL5, HACD2, HADH	142	26	7583	8.2156	0.90777	0.167518	13.9836
bta04110:Cell cycle	6	0.0130721	HDAC1, PLK1, CCND2, CREBBP, PCNA, CDK2	142	125	7583	2.56327	1	0.470591	66.2178
bta04913:Ovarian steroidogenesis	4	0.0155047	CYP11A1, STAR, SCARB1, BMP6	142	50	7583	4.27211	0.999999	0.441906	57.1627
bta05014:Amyotrophic lateral sclerosis (ALS)	5	0.0176663	CASP3, BAX, CAT, BCL2L1, SOD1	142	54	7583	4.94457	0.970672	0.222822	19.9918
bta04350:TGF-beta signaling pathway	6	0.0188787	INHBB, INHBA, CREBBP, RHOA, TGIF2, BMP6	142	83	7583	3.86034	0.977033	0.222429	21.2186
bta04010:MAPK signaling pathway	11	0.02123	TRAF2, FOS, CASP3, MRAS, PTPRR, RRAS, MAPK8IP1, NFKB2, NFATC3, SRF, HSPA8	142	257	7583	2.28566	0.985719	0.233216	23.5489
bta05215:Prostate cancer	6	0.0216739	HSP90AB1, HSP90B1, HSP90AA1, CREBBP, PIK3CA, CDK2	142	86	7583	3.72568	0.986945	0.225248	23.9816
bta05169:Epstein-Barr virus infection	9	0.0264676	TRAF2, EIF2AK1, HDAC1, CREBBP, PIK3CA, NFKB2, EIF2AK2, CDK2, HSPA8	142	192	7583	2.50319	0.995064	0.255518	28.5134
bta05210:Colorectal cancer	5	0.0339912	FOS, CASP3, BAX, RHOA, PIK3CA	142	66	7583	4.04556	0.998938	0.302592	35.1271
bta04915:Estrogen signaling pathway	6	0.0354917	HSP90AB1, FOS, HSP90B1, HSP90AA1, PIK3CA, HSPA8	142	98	7583	3.26947	0.999219	0.300756	36.3768
bta00480:Glutathione metabolism	3	0.0386502	GSR, GSTA3, G6PD	142	54	7583	3.95566	1	0.477312	64.1217
bta04612:Antigen processing and presentation	5	0.0505347	HSP90AB1, HSP90AA1, NFYC, HSPA4, HSPA8	142	75	7583	3.56009	0.999965	0.386718	47.7377
bta05168:Herpes simplex infection	8	0.0635754	HMGN1, TRAF2, FOS, CASP3, EIF2AK1, CREBBP, EIF2AK2, CDK2	142	190	7583	2.24848	0.999998	0.446325	56.0428
bta00730:Thiamine metabolism	2	0.0723419	TPK1, NFS1	142	4	7583	26.7007	1	0.461792	60.9236
bta04914:Progesterone-mediated oocyte maturation	5	0.080927	HSP90AB1, HSP90AA1, PLK1, PIK3CA, CDK2	142	88	7583	3.03417	1	0.474109	65.2155
bta05134:Legionellosis	4	0.0892043	CASP3, HSPD1, NFKB2, HSPA8	142	57	7583	3.74747	1	0.483526	68.9386
