# Supplementary material for: Evaluation of heat stress effects on cellular and transcriptional adaptation of bovine granulosa cells
Source: J Anim Sci Biotechnol. 2020 Feb 18;11:25. doi: 10.1186/s40104-019-0408-8 (PMC7027041; doi:10.1186/s40104-019-0408-8)
Supplement: Supplementary file 3 — Additional file 3: Commonly shared DEGs across all treatments. [file 40104_2019_408_MOESM3_ESM.xls]

## Sheet: venn_result6503
Names	Total shared Genes	Gene names
C vs 39°C,C vs 40°C, C vs 41°C	55	BCL2L12
		GSR
		CYP11A1
		ATP13A1
		HMOX1
		HSPA13
		SOD2
		CASP6
		RNF185
		PRDX6
		INHBA
		C17H12orf43
		PLK1
		SOD1
		PUS3
		RPL15
		HSPD1
		HSPA14
		NFKB2
		COPG2
		STAR
		BCAP31
		BCL2L1
		HSP90AB1
		HSP90B1
		GSTA3
		HSPA4
		HSPA8
		SLAIN1
		CDK2
		HSPH1
		TRAF2
		BMP6
		NFYC
		BAG4
		CAT
		PCNA
		CCND2
		HSD17B8
		INHA
		ABCC1
		ATG4D
		MRPL23
		EDEM2
		FOXO3
		ZNRF2
		SCARB1
		TNPO2
		KEAP1
		INHBB
		RNF5
		BAX
		MAPK8IP1
		CASP3
		HSP90AA1
C vs 39°C,C vs 40°C	16	TMBIM1
		SERPINB1
		POLR1E
		PLA2G15
		RAP2A
		SCO2
		NFX1
		PAICS
		COQ5
		PITRM1
		CENPI
		KLC2
		FGF12
		HDGF
		TSEN54
		NDE1
C vs 39°C,C vs 41°C	13	ARV1
		TUBB2A
		ELOVL5
		EVI5L
		WBP4
		SLC25A19
		MTMR2
		SPSB3
		TCF20
		AKAP8
		UBE2V1
		GIPC1
		ETF1
C vs 40°C,C vs 41°C	37	DPY30
		LRIF1
		TMX4
		PAPOLA
		MRAS
		RNASEH2C
		CTNNBIP1
		GDAP2
		ALKBH1
		XPNPEP1
		KLHDC3
		ZNF322
		PREP
		SLCO3A1
		SAMM50
		SERF1A
		HECTD3
		NTAN1
		ZBTB10
		CARS
		PPP4C
		PPTC7
		HAT1
		EIF2AK1
		FABP3
		SMG8
		HDHD5
		BNIP3L
		GALC
		MICALL2
		FAM53C
		TFCP2
		MYL6B
		IQCC
		KAT7
		CNOT9
		OAT
C vs 39°C	58	IFT52
		MRPS10
		CLUH
		TXNDC15
		ITGB1BP1
		NXN
		RFC2
		THOC5
		FLCN
		PPP5C
		BAZ1B
		TMCO3
		MDM2
		OXLD1
		TARS2
		EMILIN1
		IFI30
		MAPRE1
		ATF1
		SPTAN1
		HABP4
		U2AF1L4
		WDHD1
		TSN
		RIOX1
		EIF2AK4
		OPA1
		GNB5
		PLSCR4
		RANBP10
		INTS4
		PAQR3
		TATDN3
		TMED7
		DYRK1A
		CRK
		INTS10
		TFEB
		BCAR1
		ADO
		BTD
		DDX39B
		BCAS2
		DKC1
		DOCK7
		STK38
		TMEM132A
		THAP3
		PCSK7
		KMT5C
		ATF4
		G6PC3
		NDEL1
		TRAP1
		TRMT61A
		MGARP
		SAFB
		PIK3IP1
C vs 40°C	201	MAGEH1
		ESPL1
		RPS11
		FAM21A
		VPS33A
		YIF1B
		MYO1B
		COPS6
		UCKL1
		TPX2
		CITED2
		RF01211
		NIP7
		IKBIP
		RPLP0
		DEDD
		TYW3
		MIER1
		CCDC97
		OSTC
		KLHDC4
		KIAA0408
		SERINC3
		WDR46
		BACE1
		RABGGTA
		PDLIM7
		SH3BP2
		MGAT2
		NOP56
		SARS2
		UAP1L1
		GSS
		PTOV1
		RHOC
		NELFA
		CAPNS1
		MRPL52
		GHR
		THAP11
		KREMEN1
		MGAT4B
		CEP97
		SRPX2
		MRPL33
		HNRNPDL
		POLR2B
		WIZ
		APH1A
		SYS1
		PAFAH2
		SPPL3
		BRD7
		SLC24A5
		TAX1BP3
		PPP1R8
		GNPTAB
		ERLIN2
		ABCB10
		TMEM117
		ELAC2
		EHD4
		RAD9A
		BFAR
		EMC8
		UBA52
		SPTBN1
		MED13
		BRK1
		SFSWAP
		CMTR1
		EFTUD2
		TSC2
		TAZ
		MTFP1
		ZNF382
		CTSL
		PACS2
		CCNG2
		KRR1
		C1D
		DNM2
		RCE1
		MRPL15
		IL17RA
		RPUSD3
		ZNF639
		GLB1L
		TOMM70
		MCC
		KBTBD4
		ZNF771
		ATP2C1
		OGG1
		RHOQ
		AAMDC
		NDNF
		PDHX
		ZNF711
		IDH3G
		MTCL1
		RPA3
		UBE2N
		RAC3
		IGSF8
		CDK11B
		RHBDL2
		COG2
		ACIN1
		UBL4A
		RBM18
		TCF3
		SEC11A
		TMEM128
		DTL
		DPM3
		GABRB1
		PRELID1
		C5H12orf10
		IFT22
		MRPL21
		QPCTL
		CHAMP1
		RF00055
		BCCIP
		SRA1
		TOMM40L
		ILKAP
		PPFIA1
		CA5B
		NOP10
		PGM1
		GORASP2
		AUP1
		SH2B1
		TKFC
		RF00614
		DOK5
		RPS26
		ZNF593
		CWC27
		RSRC2
		PRKAB1
		SUMF1
		ZFYVE27
		EIF3K
		TTC17
		MRPL51
		SLIRP
		NAA10
		RRS1
		SC5D
		ANKRD54
		MEGF9
		DIS3L
		ATP5F1A
		GTF2H4
		GIGYF2
		NLE1
		FANCE
		AP5S1
		GBA
		RABGGTB
		CCDC127
		PYGO2
		SNRNP40
		HRAS
		MRPL36
		VMAC
		GNG2
		NUP43
		TMLHE
		MAIP1
		APEX1
		AMACR
		POPDC3
		SGSM3
		LIG3
		UAP1
		RPRM
		ARID1B
		RPS24
		ATP5ME
		ADRM1
		ATXN2L
		SCAP
		MUM1
		HEATR3
		MRPS30
		SRSF3
		ANKS3
		TNFRSF12A
		RFXANK
		TTC1
		PPWD1
		SYAP1
		ZADH2
		PCSK1N
		HOPX
		DEPDC1
		BORCS8
C vs 41°C	179	INPPL1
		TK1
		PTPRR
		IFFO1
		EIF2AK2
		DDB1
		AGFG1
		PRDX3
		P4HA2
		SH3BP4
		EXOC4
		PNPT1
		PEX2
		CBFB
		NAXE
		ZDHHC1
		PPIH
		DAB2
		URGCP
		EPDR1
		COX14
		ZFYVE1
		HMGN1
		EMC2
		SLC39A7
		PUM3
		SMIM3
		NME2
		SNIP1
		PPP1R15B
		SCYL1
		ADAMDEC1
		SUV39H1
		BLVRA
		DVL2
		C16H1orf159
		ZNF706
		PACS1
		PIK3CA
		USP14
		TSPO
		APOE
		PLEKHB1
		NECAP1
		MRPL24
		ORM1
		NUP58
		FOS
		THAP12
		CREG1
		BTBD1
		MXD4
		RXYLT1
		CCDC137
		CD82
		DCTPP1
		HMG20A
		HADH
		RAB35
		G6PD
		TPK1
		COMMD7
		SNX11
		RANBP6
		PIGN
		TMBIM6
		SYTL2
		ACOT7
		DHX30
		MED27
		PRDX4
		SLC25A20
		METTL26
		TMEM138
		ARMC8
		RHOA
		DNTTIP1
		GDF11
		SYT11
		SYF2
		TMED9
		WDR12
		FADS2
		TCF4
		OVCA2
		MPV17
		TBC1D9B
		C18H16orf70
		YIPF2
		NFS1
		PPP1R12A
		E4F1
		ACO2
		FAM83H
		NACC1
		YY1
		BSCL2
		SRP68
		CDC42SE1
		ILVBL
		VBP1
		ALKBH5
		TUFT1
		UMPS
		ACP1
		PPA2
		CREBBP
		ABRAXAS1
		VEGFC
		ST3GAL3
		PLCD3
		MPC2
		EIF2B1
		S100A14
		CPNE1
		KIT
		PECR
		RAD52
		NR1H2
		CCDC134
		MFSD13A
		ZMAT2
		SCRIB
		PLEKHF1
		PLA2G16
		HDAC1
		NUP133
		ERI3
		SH3BGR
		SARAF
		TGIF2
		SF3B4
		ARHGEF25
		RRAS
		DSN1
		POP7
		SGCE
		DEDD2
		TCTEX1D2
		SDF2L1
		PPDPF
		IFT57
		PPIB
		PNRC1
		NFATC3
		EPAS1
		CDK16
		AATF
		ELK3
		EPS15L1
		PPP1R26
		TRUB1
		ETV6
		CASP2
		REXO2
		NDUFS3
		RANBP2
		DNASE1L1
		DAG1
		AP2A2
		TSTD1
		HACD2
		MTFR1L
		CHODL
		AUH
		NDUFV2
		ALKBH7
		YIPF3
		SRF
		YPEL3
		PARM1
		BET1
		BSG
		CD3EAP
		MRO
		TGDS
		DNAJB11
		LZTS2
		H2AFY
