# Supplementary material for: Evaluation of heat stress effects on cellular and transcriptional adaptation of bovine granulosa cells
Source: J Anim Sci Biotechnol. 2020 Feb 18;11:25. doi: 10.1186/s40104-019-0408-8 (PMC7027041; doi:10.1186/s40104-019-0408-8)
Supplement: Supplementary file 4 — Additional file 4: Gene Ontology terms regulated across all treatments. [file 40104_2019_408_MOESM4_ESM.xls]

## Sheet: Control vs 39 oC
Term	Gene count	P-value	Genes associated with the Term
Biological Process
GO:0040007~growth	4	0.000805772	INHBB, INHBA, BCL2L1, BMP6
GO:0045454~cell redox homeostasis	5	0.0020802	GSR, NXN, PRDX6, TXNDC15, SCO2
GO:0001541~ovarian follicle development	4	0.00242935	INHBA, BAX, BCL2L1, SOD1
GO:0010862~positive regulation of pathway-restricted SMAD protein phosphorylation	4	0.00746313	INHBB, INHBA, INHA, BMP6
GO:0043408~regulation of MAPK cascade	4	0.00795536	INHBB, INHBA, INHA, BMP6
GO:0006801~superoxide metabolic process	3	0.00837941	SOD1, SOD2
GO:0048468~cell development	4	0.010113	INHBB, INHBA, INHA, BMP6
GO:0043525~positive regulation of neuron apoptotic process	3	0.0119892	ATF4, BAX, FOXO3
GO:0060395~SMAD protein signal transduction	4	0.0168695	INHBB, INHBA, INHA, BMP6
GO:0001315~age-dependent response to reactive oxygen species	2	0.0185768	SOD2
GO:0060279~positive regulation of ovulation	2	0.0185768	INHBB, INHBA
GO:1901856~negative regulation of cellular respiration	2	0.0185768	TRAP1, FLCN
GO:2001244~positive regulation of intrinsic apoptotic signaling pathway	3	0.0208552	BAX, FLCN, BCAP31
GO:0051881~regulation of mitochondrial membrane potential	3	0.0225321	BAX, BCL2L1, SOD1
GO:0097192~extrinsic apoptotic signaling pathway in absence of ligand	3	0.0242627	BAX, FOXO3, BCL2L1
GO:0051726~regulation of cell cycle	4	0.0256271	BAX, INHA, CDK2, HSPA8
GO:0042981~regulation of apoptotic process	5	0.0266385	INHBB, INHBA, INHA, BCL2L1, BMP6
GO:1904154~positive regulation of retrograde protein transport, ER to cytosol	2	0.0277364	EDEM2, BCAP31
GO:0051303~establishment of chromosome localization	2	0.0277364	NDE1, NDEL1
GO:0045184~establishment of protein localization	3	0.0278809	RAP2A, PLK1, MDM2
GO:0070534~protein K63-linked ubiquitination	3	0.0278809	TRAF2, RNF5, UBE2V1
GO:0055114~oxidation-reduction process	8	0.0286566	ADO, CYP11A1, NXN, PRDX6, IFI30, CAT, SOD1, SOD2
GO:0006749~glutathione metabolic process	3	0.0297662	GSR, GSTA3, SOD1
GO:0031648~protein destabilization	3	0.0317008	PLK1, RNF5, MDM2
GO:0098869~cellular oxidant detoxification	3	0.0336838	NXN, PRDX6, CAT
GO:0043065~positive regulation of apoptotic process	5	0.0359092	ATF4, HMOX1, BAX, BCL2L1, FLCN
GO:0007100~mitotic centrosome separation	2	0.0368111	NDE1, NDEL1
GO:2000574~regulation of microtubule motor activity	2	0.0368111	NDE1, NDEL1
GO:0006879~cellular iron ion homeostasis	3	0.0377903	HMOX1, SOD1, BMP6
GO:0008203~cholesterol metabolic process	3	0.0399119	CYP11A1, STAR, CAT
GO:0008090~retrograde axonal transport	2	0.0458018	NDEL1, MGARP
GO:0060052~neurofilament cytoskeleton organization	2	0.0458018	NDEL1, SOD1
GO:0042541~hemoglobin biosynthetic process	2	0.0458018	INHBA, INHA
GO:0045040~protein import into mitochondrial outer membrane	2	0.0458018	HSP90AA1, HSPA4
GO:0048678~response to axon injury	2	0.0547092	BAX, SOD1
GO:0002262~myeloid cell homeostasis	2	0.0547092	BAX, SOD1
GO:0032471~negative regulation of endoplasmic reticulum calcium ion concentration	2	0.0547092	BAX, BCAP31
GO:0032786~positive regulation of DNA-templated transcription, elongation	2	0.0635341	DDX39B, THOC5
GO:0047496~vesicle transport along microtubule	2	0.0722773	NDE1, NDEL1
GO:0090005~negative regulation of establishment of protein localization to plasma membrane	2	0.0722773	TMBIM1, BCL2L1
GO:0051131~chaperone-mediated protein complex assembly	2	0.0722773	HSP90AA1, HSPA4
GO:0051085~chaperone mediated protein folding requiring cofactor	2	0.0722773	HSPH1, HSPA8
GO:0030301~cholesterol transport	2	0.0722773	ARV1, STAR
GO:0007067~mitotic nuclear division	4	0.0750563	PLK1, AKAP8, MAPRE1, CDK2
GO:0006357~regulation of transcription from RNA polymerase II promoter	6	0.0783771	INHBA, ATF4, SAFB, NFKB2, SOD2
GO:0006457~protein folding	4	0.0784366	HSP90AB1, TRAP1, HSP90B1, HSP90AA1
GO:0071456~cellular response to hypoxia	3	0.0792188	HMOX1, MDM2, MGARP
GO:0043066~negative regulation of apoptotic process	6	0.0805127	CASP3, HSP90B1, PLK1, MDM2, CAT, HSPD1
GO:0046328~regulation of JNK cascade	2	0.0809394	RAP2A, MAPK8IP1
GO:0018105~peptidyl-serine phosphorylation	4	0.0871726	STK38, PLK1, DYRK1A, CDK2
GO:0019430~removal of superoxide radicals	2	0.0895213	SOD1, SOD2
GO:0007020~microtubule nucleation	2	0.0895213	NDE1, NDEL1
GO:2001241~positive regulation of extrinsic apoptotic signaling pathway in absence of ligand	2	0.0895213	INHBA, BAX
GO:0042787~protein ubiquitination involved in ubiquitin-dependent protein catabolic process	4	0.090778	RNF5, RNF185, MDM2, KEAP1
GO:0045944~positive regulation of transcription from RNA polymerase II promoter	10	0.0928313	HSPH1, INHBA, ATF4, TCF20, ITGB1BP1, NFKB2, FLCN, BCL2L12, ATF1, BMP6
GO:0032924~activin receptor signaling pathway	2	0.0980237	INHBB, INHBA
GO:0042026~protein refolding	2	0.0980237	HSPD1, HSPA8
Cellular Component
GO:0005829~cytosol	30	1.32788e-08	TRAF2, GIPC1, BCL2L1, FOXO3, NFKB2, MTMR2, CASP6, HSPH1, BAG4, CASP3, HSPA4, HSPA8, RAP2A, HSP90AA1, SOD1, COPG2, HSP90B1, ATG4D, NXN, CCND2, PRDX6, BAX, ITGB1BP1, GNB5, HSPA14, HSPD1, MAPK8IP1, PAICS, RANBP10, PPP5C
GO:0005634~nucleus	40	0.00227024	PUS3, STK38, TUBB2A, RPL15, HDGF, UBE2V1, FOXO3, NFKB2, FLCN, MTMR2, BAG4, TCF20, CASP3, SAFB, HMOX1, HSPA8, NFX1, HSP90AA1, TSN, SOD1, TRMT61A, BCL2L12, CDK2, CENPI, TATDN3, HSP90B1, ATF4, NXN, PLK1, RFC2, ITGB1BP1, BAX, DYRK1A, PCNA, HABP4, MDM2, SLC25A19, GNB5, AKAP8, RANBP10
GO:0070062~extracellular exosome	31	0.00607698	BTD, TUBB2A, RPL15, UBE2V1, GIPC1, MTMR2, GSR, HSPH1, TMED7, SCARB1, HSPA4, CAT, HSPA8, RAP2A, HSP90AA1, PLA2G15, TMEM132A, TMBIM1, PIK3IP1, TRAP1, HSP90B1, PLSCR4, PRDX6, BAX, ITGB1BP1, PCNA, HSPA13, HSPD1, PAICS, CRK, SPTAN1
GO:0005759~mitochondrial matrix	6	0.00744858	TRAP1, PITRM1, HSPD1, HSD17B8, SOD2
GO:0000793~condensed chromosome	3	0.00838211	BAZ1B, AKAP8, CDK2
GO:0005739~mitochondrion	16	0.0105832	HSP90AB1, PLA2G15, TARS2, STAR, CYP11A1, MRPS10, SOD1, COQ5, BCAP31, GSR, ADO, OXLD1, BAX, PITRM1, CAT, MGARP
GO:0005681~spliceosomal complex	4	0.0122713	DDX39B, U2AF1L4, WBP4, HSPA8
GO:0000776~kinetochore	4	0.015511	NDE1, NDEL1, PLK1, CENPI
GO:1990590~ATF1-ATF4 transcription factor complex	2	0.0173876	ATF4, ATF1
GO:0043512~inhibin A complex	2	0.0173876	INHBA, INHA
GO:0097136~Bcl-2 family protein complex	2	0.0173876	BAX, BCL2L1
GO:0042470~melanosome	4	0.0241815	HSP90AB1, HSP90B1, HSP90AA1, HSPA8
GO:0005815~microtubule organizing center	4	0.0318283	ATF4, KEAP1, MAPRE1, CDK2
GO:0005654~nucleoplasm	19	0.0361401	HSP90AA1, OPA1, KMT5C, HDGF, KEAP1, NFKB2, FOXO3, ATF1, CASP6, TRAP1, HSPH1, TCF20, CCND2, PCNA, HABP4, AKAP8, WDHD1, SCO2, PPP5C
GO:0030496~midbody	4	0.0585262	HSP90B1, PLK1, KEAP1, FLCN
GO:0005871~kinesin complex	3	0.0610438	NDE1, NDEL1, KLC2
GO:0043596~nuclear replication fork	2	0.0677702	BAZ1B, PCNA
GO:0043234~protein complex	5	0.0741582	MDM2, HSPD1, SOD1, PPP5C, ZNRF2
GO:0036513~Derlin-1 retrotranslocation complex	2	0.0759143	RNF5, RNF185
GO:0005737~cytoplasm	35	0.0878027	TARS2, STK38, TUBB2A, BCAR1, HDGF, UBE2V1, NFKB2, FLCN, CASP6, CASP3, TNPO2, HSD17B8, NFX1, GSTA3, HSP90AA1, DDX39B, CLUH, TSN, SOD1, ETF1, U2AF1L4, CENPI, ATF4, ATG4D, NXN, PLK1, PRDX6, ITGB1BP1, BAX, PCNA, HABP4, MDM2, SERPINB1, HSPD1, THOC5
GO:0000151~ubiquitin ligase complex	3	0.0993153	TRAF2, UBE2V1, HSPA8
GO:0032039~integrator complex	2	0.0999253	INTS4, INTS10
GO:0000974~Prp19 complex	2	0.0999253	BCAS2, HSPA8
Molecular Function
GO:0004784~superoxide dismutase activity	3	0.00075147	SOD1, SOD2
GO:0051082~unfolded protein binding	5	0.00095213	HSP90AB1, TRAP1, HSP90B1, HSP90AA1, HSPA8
GO:0005524~ATP binding	22	0.00208676	HSP90AB1, HSP90AA1, TARS2, STK38, DDX39B, CDK2, TRAP1, HSPH1, HSP90B1, ATP13A1, PLK1, RFC2, DYRK1A, ABCC1, HSPA4, HSPA14, HSPA13, HSPD1, PAICS, EIF2AK4, HSPA8, PPP5C
GO:0005160~transforming growth factor beta receptor binding	4	0.00247924	INHBB, INHBA, INHA, BMP6
GO:0042803~protein homodimerization activity	7	0.0143662	INHBB, HSP90AA1, HMOX1, BAX, CAT, BCL2L1, SOD1
GO:0008017~microtubule binding	4	0.0244845	NDE1, NDEL1, OPA1, PLK1
GO:0008083~growth factor activity	4	0.0253896	INHBB, INHBA, HDGF, INHA
GO:0019901~protein kinase binding	4	0.0332704	TRAP1, PLK1, CCND2, ITGB1BP1
GO:0044390~ubiquitin-like protein conjugating enzyme binding	2	0.0346718	RNF5, RNF185
GO:0035173~histone kinase activity	2	0.0346718	BAZ1B, CDK2
GO:0005515~protein binding	5	0.0595043	INHBA, HSP90AA1, HSPD1, SOD1, HSPA8
GO:1904264~ubiquitin protein ligase activity involved in ERAD pathway	2	0.0598911	RNF5, RNF185
GO:0044822~poly(A) RNA binding	13	0.0648029	TRAP1, BAG4, TCF20, HSP90AA1, DKC1, RPL15, DDX39B, HDGF, AKAP8, HSPD1, ETF1, HSPA8, NFX1
GO:0046982~protein heterodimerization activity	4	0.0741242	BAX, NFYC, BCL2L1, ATF1
GO:0005179~hormone activity	3	0.0893674	INHBB, INHBA, INHA

## Sheet: Control vs 40 oC
Term	Gene count	P-value	Genes associated with the Term
Biological Process
GO:0090005~negative regulation of establishment of protein localization to plasma membrane	4	0.000355	PPFIA1, RHOQ, TMBIM1, BCL2L1
GO:0051726~regulation of cell cycle	7	0.00182782	DTL, BAX, TSC2, INHA, CCNG2, CDK2, HSPA8
GO:0045040~protein import into mitochondrial outer membrane	3	0.00347169	HSP90AA1, SAMM50, HSPA4
GO:0008203~cholesterol metabolic process	5	0.00379064	CYP11A1, STAR, ERLIN2, CAT, SCAP
GO:0045859~regulation of protein kinase activity	4	0.0052645	ANKRD54, SMG8, PRKAB1, SOD1
GO:0040007~growth	4	0.00610743	INHBB, INHBA, BCL2L1, BMP6
GO:0008380~RNA splicing	6	0.00783081	SRSF3, PPP1R8, EFTUD2, SNRNP40, PPWD1, HSPA8
GO:0042981~regulation of apoptotic process	8	0.00836902	INHBB, INHBA, DEDD, SRA1, INHA, ACIN1, BCL2L1, BMP6
GO:0051881~regulation of mitochondrial membrane potential	4	0.0114914	PRELID1, BAX, BCL2L1, SOD1
GO:0070534~protein K63-linked ubiquitination	4	0.0156991	UBE2N, TRAF2, BFAR, RNF5
GO:0006412~translation	9	0.0171395	RPS26, MRPL52, MRPL51, MRPL21, EFTUD2, MRPL36, RPS11, UBA52, RPS24
GO:0070124~mitochondrial translational initiation	6	0.0172678	MRPL52, MRPL51, MRPL21, MRPL15, MRPL33, MRPS30
GO:0070125~mitochondrial translational elongation	6	0.0172678	MRPL52, MRPL51, MRPL21, MRPL15, MRPL33, MRPS30
GO:0001541~ovarian follicle development	4	0.0172693	INHBA, BAX, BCL2L1, SOD1
GO:0006397~mRNA processing	6	0.0261967	SRSF3, PPP1R8, EFTUD2, SNRNP40, PPWD1, HSPA8
GO:0043524~negative regulation of neuron apoptotic process	6	0.0273406	HRAS, BAX, ALKBH1, BCL2L1, SOD1, NDNF
GO:0006801~superoxide metabolic process	3	0.0321631	SOD1, SOD2
GO:0001315~age-dependent response to reactive oxygen species	2	0.0376892	SOD2
GO:0060279~positive regulation of ovulation	2	0.0376892	INHBB, INHBA
GO:0043066~negative regulation of apoptotic process	10	0.0458258	PRELID1, BFAR, CASP3, HSP90B1, PLK1, AAMDC, BNIP3L, CAT, HSPD1, CITED2
GO:0010862~positive regulation of pathway-restricted SMAD protein phosphorylation	4	0.0481	INHBB, INHBA, INHA, BMP6
GO:0009409~response to cold	3	0.0498495	HSP90AA1, HSPD1, PCSK1N
GO:0042273~ribosomal large subunit biogenesis	3	0.0498495	NIP7, NLE1, RRS1
GO:0043408~regulation of MAPK cascade	4	0.0509192	INHBB, INHBA, INHA, BMP6
GO:0006457~protein folding	6	0.0534577	HSP90AB1, HSP90B1, HSP90AA1, TMX4, CWC27, PPWD1
GO:0033599~regulation of mammary gland epithelial cell proliferation	2	0.0559997	BAX, PYGO2
GO:0007007~inner mitochondrial membrane organization	2	0.0559997	MAIP1, TAZ
GO:1904154~positive regulation of retrograde protein transport, ER to cytosol	2	0.0559997	EDEM2, BCAP31
GO:0045541~negative regulation of cholesterol biosynthetic process	2	0.0559997	ERLIN2, SOD1
GO:0045648~positive regulation of erythrocyte differentiation	3	0.059729	INHBA, ANKRD54, FOXO3
GO:0016239~positive regulation of macroautophagy	3	0.059729	HMOX1, BNIP3L, GBA
GO:0006281~DNA repair	6	0.062618	RAD9A, BCCIP, MUM1, ALKBH1, APEX1, CDK2
GO:0030433~ER-associated ubiquitin-dependent protein catabolic process	4	0.0629713	HSP90B1, ERLIN2, EDEM2, AUP1
GO:0048468~cell development	4	0.0629713	INHBB, INHBA, INHA, BMP6
GO:0042787~protein ubiquitination involved in ubiquitin-dependent protein catabolic process	6	0.0665154	BFAR, KBTBD4, RNF5, RNF185, HECTD3, KEAP1
GO:0001822~kidney development	4	0.0694479	BAX, NLE1, PYGO2, BMP6
GO:0045739~positive regulation of DNA repair	3	0.070214	UBE2N, PCNA, APEX1
GO:0045143~homologous chromosome segregation	2	0.0739631	PLK1, ESPL1
GO:0042254~ribosome biogenesis	3	0.0812452	RPLP0, MRPL36, RRS1
GO:0097192~extrinsic apoptotic signaling pathway in absence of ligand	3	0.0869481	BAX, FOXO3, BCL2L1
GO:0007050~cell cycle arrest	4	0.0905673	INHBA, HRAS, SGSM3, RPRM
GO:0045657~positive regulation of monocyte differentiation	2	0.0915859	CTNNBIP1, ACIN1
GO:0006348~chromatin silencing at telomere	2	0.0915859	DPY30, HAT1
GO:0010950~positive regulation of endopeptidase activity	2	0.0915859	PRELID1, ADRM1
GO:0042541~hemoglobin biosynthetic process	2	0.0915859	INHBA, INHA
GO:0030178~negative regulation of Wnt signaling pathway	3	0.0927669	CTNNBIP1, TSC2, TAX1BP3
GO:0006357~regulation of transcription from RNA polymerase II promoter	9	0.0951254	INHBA, BRD7, HOPX, TFCP2, NFKB2, RFXANK, CITED2, SOD2
GO:0060395~SMAD protein signal transduction	4	0.0981361	INHBB, INHBA, INHA, BMP6
GO:0045454~cell redox homeostasis	4	0.0981361	GSR, PRDX6, TMX4, SCO2
GO:0045184~establishment of protein localization	3	0.0986952	RAP2A, PLK1, MCC
GO:0000462~maturation of SSU-rRNA from tricistronic rRNA transcript (SSU-rRNA, 5.8S rRNA, LSU-rRNA)	3	0.0986952	KRR1, WDR46, RPS24
Cellular Component
GO:0005739~mitochondrion	35	2.89894e-05	HSP90AB1, C5H12ORF10, ELAC2, STAR, CA5B, TOMM70, SLIRP, GSR, MAIP1, IDH3G, PITRM1, MRPL36, GALC, CAT, APEX1, PPTC7, PLA2G15, CYP11A1, RPUSD3, AMACR, LIG3, SOD1, COQ5, SARS2, BCAP31, EMC8, MRPL21, MTFP1, BAX, BNIP3L, TMLHE, ALKBH1, ZADH2, OGG1, OAT
GO:0016020~membrane	34	9.39699e-05	PREP, CNOT9, HRAS, MRAS, RPL15, KLC2, FOXO3, EDEM2, TOMM70, POLR2B, RPS26, NDE1, ATXN2L, NAA10, RPLP0, EIF3K, GNG2, GHR, RPS24, MGAT4B, KRR1, PLA2G15, EFTUD2, MED13, BCL2L12, PRDX6, KREMEN1, TSC2, HSPA14, MAPK8IP1, RPS11, PAICS, GIGYF2, COG2
GO:0005840~ribosome	8	0.000185301	RPS26, MRPL21, RPLP0, MRPL36, NLE1, HSPA14, MRPS30, UBA52
GO:0005829~cytosol	36	0.000217188	TRAF2, PAFAH2, FOXO3, BCL2L1, NFKB2, GSS, CASP6, HSPH1, BAG4, CASP3, HSPA4, HSPA8, GHR, SYS1, RAP2A, UAP1, HSP90AA1, CAPNS1, TAZ, UAP1L1, SOD1, CTNNBIP1, HSP90B1, COPG2, ATG4D, CCND2, SGSM3, PRDX6, BAX, PGM1, UCKL1, HSPA14, HSPD1, MAPK8IP1, PAICS, DNM2
GO:0005759~mitochondrial matrix	11	0.000221036	MAIP1, TMLHE, PITRM1, FABP3, HSPD1, PDHX, OAT, SARS2, HSD17B8, SOD2
GO:0005762~mitochondrial large ribosomal subunit	6	0.00114554	MRPL23, MRPL52, MRPL51, MRPL21, MRPL15, MRPL33
GO:0005743~mitochondrial inner membrane	14	0.00261912	MRPL52, MRPL51, CYP11A1, SAMM50, MRPS30, MAIP1, MRPL21, MRPL15, MTFP1, ABCB10, RHBDL2, HSPD1, MRPL33, SCO2
GO:0005730~nucleolus	21	0.00715791	KRR1, ZNF593, DTL, NIP7, ZNF771, DEDD, UBE2N, RPS26, PLK1, CCND2, NAA10, NLE1, RRS1, SPTBN1, ACIN1, RPS11, APEX1, HSPA8, WDR46, C1D, NFX1
GO:0070062~extracellular exosome	55	0.00808075	C5H12ORF10, COPS6, RPL15, RHOQ, TOMM70, GSR, HSPH1, TKFC, RPLP0, GNG2, RHOC, CAT, AUP1, RAP2A, HSP90AA1, CAPNS1, ERLIN2, UBE2N, IGSF8, PRDX6, PGM1, ZNF711, RPS11, UBA52, WIZ, SAMM50, MRAS, RPS26, MYL6B, RAC3, SYAP1, EIF3K, BRK1, HSPA4, SCARB1, HSPA8, EHD4, GBA, PLA2G15, MYO1B, SEC11A, TMBIM1, HNRNPDL, TAX1BP3, XPNPEP1, HSP90B1, BAX, PCNA, FABP3, SPTBN1, HSPA13, HSPD1, PCSK1N, PAICS, DNM2
GO:0005737~cytoplasm	73	0.0127758	ILKAP, PDLIM7, COPS6, DEDD, RPRM, CMTR1, NFKB2, RFXANK, CASP6, CASP3, ANKRD54, RPLP0, BRD7, ACIN1, PPP4C, NFX1, KRR1, VMAC, CARS, HSP90AA1, CAPNS1, DTL, NIP7, EFTUD2, TPX2, RAD9A, ESPL1, ARID1B, SARS2, KLHDC3, UBE2N, ADRM1, EMC8, ATG4D, EIF2AK1, PRDX6, AAMDC, UBL4A, SERPINB1, MCC, SNRNP40, OAT, C1D, CEP97, PREP, PPFIA1, HDGF, NTAN1, KBTBD4, HECTD3, TNPO2, THAP11, APEX1, TCF3, HSD17B8, GSTA3, KAT7…
GO:0005654~nucleoplasm	36	0.0129478	C5H12ORF10, ELAC2, ZBTB10, COPS6, ZNF639, HDGF, HAT1, KEAP1, CMTR1, FOXO3, NFKB2, RFXANK, CASP6, HSPH1, MIER1, SYAP1, THAP11, APEX1, SCO2, UAP1, HSP90AA1, DTL, SRA1, TPX2, RAD9A, ARID1B, HNRNPDL, CHAMP1, ADRM1, PRELID1, PAPOLA, CCND2, PCNA, SNRNP40, MCC, NOP56
GO:0043234~protein complex	9	0.0174084	CEP97, PRELID1, TOMM40L, HAT1, ERLIN2, HSPD1, SOD1, OGG1, ZNRF2
GO:0005783~endoplasmic reticulum	17	0.0191622	PACS2, APH1A, TMX4, KEAP1, EDEM2, BFAR, TMEM117, HSP90B1, ZFYVE27, BAX, BACE1, BNIP3L, SUMF1, RRS1, HSPA13, APEX1, EHD4
GO:0016607~nuclear speck	7	0.0227981	SRSF3, ATXN2L, PPP1R8, EFTUD2, ACIN1, OGG1, APEX1
GO:0005789~endoplasmic reticulum membrane	13	0.034421	SC5D, PAFAH2, SEC11A, ERLIN2, RCE1, YIF1B, BCAP31, IKBIP, SCAP, HSP90B1, BAX, HMOX1, DPM3
GO:0045171~intercellular bridge	4	0.0354832	KRR1, SRA1, THAP11, RFXANK
GO:0097136~Bcl-2 family protein complex	2	0.0358933	BAX, BCL2L1
GO:0043512~inhibin A complex	2	0.0358933	INHBA, INHA
GO:0030496~midbody	6	0.0365448	ANKRD54, HSP90B1, PLK1, MTCL1, KEAP1, DNM2
GO:0005634~nucleus	65	0.0402059	CNOT9, PDLIM7, RPL15, ZNF639, CMTR1, NFKB2, FOXO3, SLIRP, RFXANK, CITED2, BAG4, DPY30, ANKRD54, CASP3, TKFC, NAA10, RPLP0, HMOX1, RHOC, PPP4C, NFX1, HSP90AA1, TAZ, LIG3, PRKAB1, TPX2, ESPL1, BCL2L12, RNASEH2C, CDK2, CTNNBIP1, UBE2N, ADRM1, ZNF711, PYGO2, CDK11B, UBA52, WIZ, PTOV1, PREP, PUS3, HDGF, HAT1, NTAN1, MUM1, EIF3K, HECTD3, APEX1, TCF3, HSPA8, RPS24, AP5S1, SRA1, TFCP2, SOD1, TAX1BP3, CEN…
GO:0005802~trans-Golgi network	6	0.0465405	SYS1, DPY30, ATP2C1, BACE1, SLC24A5, PCSK1N
GO:0005741~mitochondrial outer membrane	5	0.0530355	SAMM50, BAX, BNIP3L, TOMM40L, BCL2L1
GO:0071944~cell periphery	3	0.0694713	INHBB, RAC3, MYO1B
GO:0005968~Rab-protein geranylgeranyltransferase complex	2	0.0705028	RABGGTB, RABGGTA
GO:0030687~preribosome, large subunit precursor	3	0.0853176	RPLP0, NIP7, RRS1
GO:0000776~kinetochore	4	0.0948654	NDE1, PLK1, NUP43, CENPI
GO:0055038~recycling endosome membrane	3	0.0964247	RAP2A, ZFYVE27, EHD4
GO:0000781~chromosome, telomeric region	3	0.0964247	DPY30, HAT1, CDK2
Molecular Function
GO:0044822~poly(A) RNA binding	32	0.000162618	ELAC2, RPL15, HDGF, BCCIP, MRPS30, POLR2B, RSRC2, BAG4, ATXN2L, MRPL15, RPLP0, MTCL1, ACIN1, HSPA8, NFX1, RPS24, KRR1, HSP90AA1, RPUSD3, NIP7, EFTUD2, HNRNPDL, UBE2N, SRSF3, MRPL21, RRS1, SPTBN1, SNRNP40, HSPD1, RPS11, GIGYF2, WDR46
GO:0003735~structural constituent of ribosome	14	0.000152208	MRPL52, MRPL51, RPL15, MRPS30, RPS26, MRPL23, MRPL21, MRPL15, RPLP0, MRPL36, RPS11, MRPL33, UBA52, RPS24
GO:0042803~protein homodimerization activity	14	0.000273043	GSS, INHBB, DPY30, CNOT9, HSP90AA1, HMOX1, BAX, BNIP3L, SUMF1, CAT, BCL2L1, SOD1, TCF3, XPNPEP1
GO:0003723~RNA binding	13	0.00319169	PUS3, RPUSD3, DIS3L, SLIRP, SRSF3, SFSWAP, MRPL23, HSP90B1, PAPOLA, PPP1R8, RBM18, APEX1, C1D
GO:0004871~signal transducer activity	6	0.0966845	MIER1, ATP2C1, HMOX1, RHOC, GNG2, SH2B1
GO:0030145~manganese ion binding	5	0.00336336	PAPOLA, ATP2C1, XPNPEP1, SOD2
GO:0004197~cysteine-type endopeptidase activity	5	0.00505532	CASP6, CTSL, ATG4D, ESPL1, RCE1
GO:0005160~transforming growth factor beta receptor binding	4	0.0189328	INHBB, INHBA, INHA, BMP6
GO:0051082~unfolded protein binding	4	0.0641705	HSP90AB1, HSP90B1, HSP90AA1, HSPA8
GO:0004784~superoxide dismutase activity	3	0.00325178	SOD1, SOD2
GO:0015485~cholesterol binding	3	0.0990493	STAR, ERLIN2, SCAP
GO:0003977~UDP-N-acetylglucosamine diphosphorylase activity	2	0.0364706	UAP1, UAP1L1
GO:0004663~Rab geranylgeranyltransferase activity	2	0.0542061	RABGGTB, RABGGTA
GO:0044390~ubiquitin-like protein conjugating enzyme binding	2	0.0716164	RNF5, RNF185
GO:0008374~O-acyltransferase activity	2	0.0716164	PLA2G15, TAZ

## Sheet: Control vs 41 oC
Term	Gene count	P-value	Genes associated with the Term
Biological Process
GO:0040007~growth	5	0.00036156	INHBB, INHBA, GDF11, BCL2L1, BMP6
GO:0010862~positive regulation of pathway-restricted SMAD protein phosphorylation	6	0.000898902	INHBB, INHBA, DAB2, GDF11, INHA, BMP6
GO:0001541~ovarian follicle development	5	0.00156571	INHBA, BAX, BCL2L1, KIT, SOD1
GO:0006457~protein folding	8	0.00279534	HSP90AB1, PPIH, HSP90B1, HSP90AA1, DNAJB11, TMX4, VBP1, RANBP2
GO:0045040~protein import into mitochondrial outer membrane	3	0.00297149	HSP90AA1, SAMM50, HSPA4
GO:0060395~SMAD protein signal transduction	6	0.00345782	INHBB, FOS, INHBA, GDF11, INHA, BMP6
GO:0042542~response to hydrogen peroxide	4	0.00360102	PRDX3, CAT, SOD1, PPP1R15B
GO:0042981~regulation of apoptotic process	8	0.00550914	INHBB, INHBA, NME2, IFT57, GDF11, INHA, BCL2L1, BMP6
GO:0035234~ectopic germ cell programmed cell death	3	0.00609661	BAX, KIT, CASP2
GO:0051289~protein homotetramerization	5	0.00671682	SYT11, CAT, NAXE, DCTPP1, TK1
GO:0043408~regulation of MAPK cascade	5	0.00728853	INHBB, INHBA, GDF11, INHA, BMP6
GO:0051881~regulation of mitochondrial membrane potential	4	0.00927301	BAX, PRDX3, BCL2L1, SOD1
GO:0048468~cell development	5	0.00989382	INHBB, INHBA, GDF11, INHA, BMP6
GO:0097192~extrinsic apoptotic signaling pathway in absence of ligand	4	0.0103486	BAX, FOXO3, BCL2L1, CASP2
GO:0006357~regulation of transcription from RNA polymerase II promoter	11	0.0111983	HMGN1, INHBA, MED27, AATF, TFCP2, ELK3, NFKB2, ETV6, CBFB, SOD2
GO:0006749~glutathione metabolic process	4	0.0139942	GSR, GSTA3, G6PD, SOD1
GO:0098869~cellular oxidant detoxification	4	0.0167797	PRDX6, PRDX4, PRDX3, CAT
GO:0071712~ER-associated misfolded protein catabolic process	3	0.0180834	RNF5, SDF2L1, RNF185
GO:0034644~cellular response to UV	4	0.0182802	BAX, YY1, CREBBP, PCNA
GO:0045454~cell redox homeostasis	5	0.0188405	GSR, PRDX6, TMX4, PRDX4, PRDX3
GO:0043524~negative regulation of neuron apoptotic process	6	0.0202583	APOE, BAX, PIK3CA, ALKBH1, BCL2L1, SOD1
GO:0034614~cellular response to reactive oxygen species	3	0.0277929	FOS, MPV17, PRDX3
GO:0006801~superoxide metabolic process	3	0.0277929	SOD1, SOD2
GO:0043066~negative regulation of apoptotic process	10	0.0300486	CASP3, DAB2, HSP90B1, PLK1, DDB1, BNIP3L, AATF, CAT, HSPD1, EIF2AK2
GO:0006886~intracellular protein transport	8	0.0338222	AP2A2, COPG2, SYTL2, EVI5L, TNPO2, SNX11, TBC1D9B, BCAP31
GO:0001315~age-dependent response to reactive oxygen species	2	0.0348485	SOD2
GO:0060279~positive regulation of ovulation	2	0.0348485	INHBB, INHBA
GO:0006607~NLS-bearing protein import into nucleus	3	0.0351824	DAG1, RANBP2, TNPO2
GO:0070584~mitochondrion morphogenesis	3	0.0351824	BAX, PNPT1, BCL2L1
GO:0034599~cellular response to oxidative stress	4	0.0372541	G6PD, PNPT1, FOXO3, RAD52
GO:0031175~neuron projection development	5	0.0378517	MICALL2, RAB35, ALKBH1, CDK16, SRF
GO:0055072~iron ion homeostasis	3	0.0391301	EIF2AK1, EPAS1, HMOX1
GO:0032091~negative regulation of protein binding	4	0.0443342	CTNNBIP1, DAB2, TMBIM6, BAX
GO:0033209~tumor necrosis factor-mediated signaling pathway	3	0.0474964	TRAF2, FOXO3, COMMD7
GO:0007283~spermatogenesis	8	0.0485486	YY1, PRDX4, BCL2L1, KIT, CDK16, SOD1, ALKBH5, BCAP31
GO:0042787~protein ubiquitination involved in ubiquitin-dependent protein catabolic process	6	0.0506615	BTBD1, RNF5, DDB1, RNF185, HECTD3, KEAP1
GO:1904154~positive regulation of retrograde protein transport, ER to cytosol	2	0.0518165	EDEM2, BCAP31
GO:1902445~regulation of mitochondrial membrane permeability involved in programmed necrotic cell death	2	0.0518165	ALKBH7, BAX
GO:0042167~heme catabolic process	2	0.0518165	BLVRA, HMOX1
GO:0048597~post-embryonic camera-type eye morphogenesis	2	0.0518165	HMGN1, BAX
GO:0055114~oxidation-reduction process	11	0.0530074	ALKBH7, PECR, CYP11A1, PRDX6, PRDX4, FADS2, ALKBH1, CAT, NDUFS3, SOD1, SOD2
GO:2001243~negative regulation of intrinsic apoptotic signaling pathway	3	0.0564465	MAPK8IP1, BCL2L1, NDUFS3
GO:0071456~cellular response to hypoxia	4	0.0574988	EPAS1, HMOX1, BNIP3L, SUV39H1
GO:0008584~male gonad development	4	0.06033	INHBA, PRDX4, BCL2L1, KIT
GO:0045666~positive regulation of neuron differentiation	4	0.0632254	RHOA, TGIF2, TCF4, BMP6
GO:0034097~response to cytokine	3	0.06593	BCL2L1, NFKB2, SRF
GO:2001244~positive regulation of intrinsic apoptotic signaling pathway	3	0.06593	PLEKHF1, BAX, BCAP31
GO:0000122~negative regulation of transcription from RNA polymerase II promoter	13	0.0678072	SUV39H1, HMG20A, NFKB2, NR1H2, HDAC1, PLK1, PEX2, H2AFY, TGIF2, E4F1, ETV6, TCF4, BMP6
GO:0000413~protein peptidyl-prolyl isomerization	3	0.0708567	PPIH, PPIB, RANBP2
GO:0051092~positive regulation of NF-kappaB transcription factor activity	5	0.076402	TRAF2, UBE2V1, PRDX3, CAT, EIF2AK2
GO:0072593~reactive oxygen species metabolic process	3	0.0810514	PRDX4, NDUFS3, SOD1
GO:0043457~regulation of cellular respiration	2	0.0848664	PNPT1, PIK3CA
GO:0006348~chromatin silencing at telomere	2	0.0848664	DPY30, HAT1
GO:0006687~glycosphingolipid metabolic process	2	0.0848664	BAX, KIT
GO:0042541~hemoglobin biosynthetic process	2	0.0848664	INHBA, INHA
GO:0070534~protein K63-linked ubiquitination	3	0.0863086	TRAF2, RNF5, UBE2V1
GO:0000910~cytokinesis	3	0.0971162	LZTS2, RAB35, BCL2L1
GO:0031648~protein destabilization	3	0.0971162	PLK1, RNF5, PEX2
GO:0021762~substantia nigra development	3	0.0971162	G6PD, RHOA, NDUFS3
Cellular Component
GO:0005739~mitochondrion	33	3.78359e-05	HSP90AB1, COX14, STAR, PRDX4, MPV17, PRDX3, ELK3, AUH, GSR, PECR, REXO2, GALC, RANBP2, CAT, NAXE, PPTC7, BSG, CYP11A1, ACO2, SOD1, PPA2, BCAP31, MRPL24, CD3EAP, BAX, RAB35, BNIP3L, NDUFV2, TSTD1, ALKBH1, EMC2, MTFR1L, OAT
GO:0005829~cytosol	36	4.92787e-05	TRAF2, VBP1, PRDX4, NFS1, GIPC1, FOXO3, BCL2L1, NFKB2, MTMR2, CASP6, HSPH1, FOS, BAG4, ACOT7, CASP3, RHOA, SH3BGR, HSPA4, NAXE, HSPA8, DCTPP1, DVL2, HSP90AA1, SOD1, CTNNBIP1, HSP90B1, COPG2, ATG4D, G6PD, HDAC1, CCND2, PRDX6, BAX, HSPA14, HSPD1, MAPK8IP1
GO:0042470~melanosome	7	0.00122594	HSP90AB1, HSP90B1, BSG, HSP90AA1, PPIB, SYTL2, HSPA8
GO:0005634~nucleus	69	0.00149428	HMGN1, CNOT9, TUBB2A, RPL15, VBP1, PRDX4, NFKB2, FOXO3, PRDX3, DNASE1L1, BAG4, FOS, DPY30, CASP3, P4HA2, DNAJB11, HMOX1, NDUFS3, PPP4C, DHX30, CASP2, PARM1, HSP90AA1, ACO2, DDB1, HMG20A, RAD52, BCL2L12, RNASEH2C, CDK2, CTNNBIP1, NME2, EMC2, AKAP8, DNTTIP1, PREP, PUS3, AGFG1, NTAN1, HAT1, UBE2V1, ELK3, URGCP, NR1H2, MTMR2, ZNF706, TCF20, HECTD3, ETV6, TCF4, HSPA8, DVL2, EPAS1, SUV39H1, MPC2, TFCP2…
GO:0005759~mitochondrial matrix	9	0.00243384	ALKBH7, REXO2, FABP3, NFS1, HSPD1, OAT, HSD17B8, SOD2
GO:0005925~focal adhesion	14	0.00290441	BSG, SRP68, DAG1, NME2, DAB2, HSP90B1, PPIB, REXO2, RHOA, PPP1R12A, RRAS, AATF, CAT, HSPA8
GO:0005654~nucleoplasm	36	0.00418837	PPP1R26, ZBTB10, SNIP1, DAG1, NFS1, HAT1, KEAP1, FOXO3, ELK3, NFKB2, SCRIB, CASP6, HSPH1, FOS, TCF20, ACOT7, WDR12, SLC39A7, PUM3, THAP12, E4F1, NAXE, HADH, NFATC3, DEDD2, HSP90AA1, DDB1, SUV39H1, S100A14, PAPOLA, CCND2, PCNA, YIPF3, GDF11, TGIF2, AKAP8
GO:0005783~endoplasmic reticulum	18	0.00453315	ZDHHC1, HACD2, TMX4, SRP68, PRDX4, KEAP1, EDEM2, DNASE1L1, FOS, HSP90B1, P4HA2, BAX, BNIP3L, SLC39A7, PUM3, HSPA13, EMC2, ZFYVE1
GO:0034663~endoplasmic reticulum chaperone complex	3	0.00559521	HSP90B1, PPIB, SDF2L1
GO:0070062~extracellular exosome	51	0.0110709	SAMM50, EPDR1, TUBB2A, MRAS, RPL15, DAG1, PRDX4, UBE2V1, GIPC1, PRDX3, ACP1, SCRIB, DNASE1L1, MTMR2, HSPH1, GSR, DAB2, ACOT7, MYL6B, CREG1, RHOA, RRAS, H2AFY, HSPA4, SCARB1, CAT, NAXE, HSPA8, USP14, ZDHHC1, BSG, HSP90AA1, DDB1, TMED9, S100A14, XPNPEP1, PPA2, BLVRA, SH3BP4, HSP90B1, G6PD, PPIB, PRDX6, CD82, RAB35, BAX, PCNA, FABP3, HSPA13, HSPD1, COMMD7
GO:0005730~nucleolus	19	0.0139777	YPEL3, NFS1, CCDC137, DAB2, PLK1, CCND2, REXO2, MED27, WDR12, H2AFY, PUM3, AATF, MRO, DNTTIP1, ETV6, NFATC3, DEDD2, POP7, HSPA8
GO:0005905~clathrin-coated pit	4	0.0149312	DAB2, RAB35, NECAP1, HSPD1
GO:0000793~condensed chromosome	3	0.0289461	H2AFY, AKAP8, CDK2
GO:0043209~myelin sheath	7	0.0319805	HSP90AA1, ACO2, NDUFV2, PRDX3, HSPD1, NDUFS3, HSPA8
GO:0097136~Bcl-2 family protein complex	2	0.0333513	BAX, BCL2L1
GO:0043512~inhibin A complex	2	0.0333513	INHBA, INHA
GO:0031966~mitochondrial membrane	4	0.0420048	COX14, TSPO, TMBIM6, NDUFS3
GO:0005815~microtubule organizing center	5	0.044086	SCYL1, LRIF1, KEAP1, PPP4C, CDK2
GO:0016023~cytoplasmic, membrane-bounded vesicle	5	0.0493942	AP2A2, AGFG1, PRDX6, COMMD7, USP14
GO:0005788~endoplasmic reticulum lumen	4	0.0516787	HSP90B1, DNAJB11, PPIB, SDF2L1
GO:0005667~transcription factor complex	7	0.053474	FOS, EPAS1, YY1, CREG1, MED27, TCF4, CDK2
GO:0000784~nuclear chromosome, telomeric region	5	0.0589876	LRIF1, DDB1, PCNA, H2AFY, HAT1
GO:0035748~myelin sheath abaxonal region	2	0.0655944	EXOC4, SCRIB
GO:0005737~cytoplasm	63	0.0772232	LZTS2, TUFT1, TUBB2A, SNIP1, VBP1, NFKB2, PRDX3, CASP6, CASP3, MED27, PPP4C, DHX30, CASP2, USP14, CARS, HSP90AA1, DSN1, DDB1, PTPRR, KLHDC3, NME2, ATG4D, EIF2AK1, PRDX6, EMC2, OAT, PREP, DAG1, NTAN1, UBE2V1, CDC42SE1, SRF, ACP1, URGCP, TK1, NR1H2, ZNF706, PPP1R12A, HECTD3, AATF, THAP12, ETV6, TNPO2, NFATC3, HSD17B8, GSTA3, KAT7, EPAS1, CREBBP, SOD1, ETF1, XPNPEP1, BLVRA, SH3BP4, PPIH, PAPOLA, PLK…
GO:0000781~chromosome, telomeric region	3	0.0850223	DPY30, HAT1, CDK2
GO:0043234~protein complex	7	0.0861622	GDF11, HAT1, HSPD1, SOD1, RAD52, CBFB, ZNRF2
GO:0030496~midbody	5	0.0906609	LZTS2, HSP90B1, PLK1, RHOA, KEAP1
GO:0009898~cytoplasmic side of plasma membrane	3	0.0953055	TRAF2, G6PD, ACP1
Molecular Function
GO:0042803~protein homodimerization activity	16	7.09811e-06	CNOT9, HSP90AA1, PRDX4, KIT, BCL2L1, SOD1, XPNPEP1, INHBB, DPY30, BAX, HMOX1, BNIP3L, CAT, DNTTIP1, NAXE, TCF4
GO:0005515~protein binding	11	0.00057815	INHBA, AP2A2, NME2, HSP90AA1, DDB1, DAG1, PIK3CA, HSPD1, SOD1, PPP4C, HSPA8
GO:0005160~transforming growth factor beta receptor binding	5	0.00179538	INHBB, INHBA, GDF11, INHA, BMP6
GO:0004784~superoxide dismutase activity	3	0.00279098	SOD1, SOD2
GO:0051082~unfolded protein binding	5	0.0102235	HSP90AB1, HSP90B1, HSP90AA1, DNAJB11, HSPA8
GO:0001077~transcriptional activator activity, RNA polymerase II core promoter proximal region sequence-specific binding	9	0.014815	NR1H2, FOS, EPAS1, ELK3, NFKB2, TCF4, ETV6, NFATC3, SRF
GO:0030145~manganese ion binding	4	0.0197775	PAPOLA, XPNPEP1, SOD2
GO:0004722~protein serine/threonine phosphatase activity	4	0.0265389	PPP4C, PPP1R15B, PPA2, PPTC7
GO:0046982~protein heterodimerization activity	6	0.0411303	FOS, BAX, BNIP3L, NFYC, BCL2L1, TCF4
GO:0044390~ubiquitin-like protein conjugating enzyme binding	2	0.0664047	RNF5, RNF185
GO:0004694~eukaryotic translation initiation factor 2alpha kinase activity	2	0.0664047	EIF2AK1, EIF2AK2
GO:0050661~NADP binding	3	0.0718302	GSR, G6PD, CAT
GO:0044822~poly(A) RNA binding	21	0.0808178	HSP90AA1, SNIP1, RPL15, SRP68, PNPT1, CCDC137, ERI3, ETF1, CD3EAP, BAG4, TCF20, PPIB, SYF2, AATF, AKAP8, HSPD1, EIF2AK2, DHX30, ALKBH5, POP7, HSPA8
GO:0042802~identical protein binding	6	0.0808867	INHBA, TUFT1, PCNA, PRDX3, OAT, TK1
GO:0051920~peroxiredoxin activity	2	0.0823081	PRDX6, PRDX4
GO:0004402~histone acetyltransferase activity	3	0.0868415	KAT7, CREBBP, HAT1
GO:0000978~RNA polymerase II core promoter proximal region sequence-specific DNA binding	9	0.095025	NR1H2, FOS, HDAC1, ELK3, NFKB2, TCF4, ETV6, NFATC3, SRF
GO:0050750~low-density lipoprotein particle receptor binding	2	0.0979418	HSP90B1, APOE
